# Supplementary material for: Summer surface temperature and socioeconomic data of Dutch residential zones, 2014
Source: Data Brief. 2021 Jul 3;37:107255. doi: 10.1016/j.dib.2021.107255 (PMC8267562; doi:10.1016/j.dib.2021.107255)
Supplement: Supplementary file 1 [file mmc1.zip]

Archive with 904 entries (898 files):
- Data_revised/
- Data_revised/Aggregated dataset/
- Data_revised/Aggregated dataset/Aggregated_dataset.csv
- Data_revised/Aggregated dataset/Aggregated_dataset.sav
- Data_revised/Buildings_Age/
- Data_revised/Buildings_Age/Building_bouwjaar.tfw
- Data_revised/Buildings_Age/Building_bouwjaar.tif
- Data_revised/Buildings_Age/Building_bouwjaar.tif.aux.xml
- Data_revised/Buildings_Age/Building_bouwjaar.tif.ovr
- Data_revised/Buildings_Age/Building_bouwjaar.tif.vat.cpg
- Data_revised/Buildings_Age/Building_bouwjaar.tif.vat.dbf
- Data_revised/Buildings_DEM/
- Data_revised/Buildings_DEM/DEM.tfw
- Data_revised/Buildings_DEM/DEM.tif
- Data_revised/Buildings_DEM/DEM.tif.aux.xml
- Data_revised/Buildings_DEM/DEM.tif.ovr
- Data_revised/LST_Summer_Rasters_2014.gdb/
- Data_revised/LST_Summer_Rasters_2014.gdb/a00000001.freelist
- Data_revised/LST_Summer_Rasters_2014.gdb/a00000001.gdbindexes
- Data_revised/LST_Summer_Rasters_2014.gdb/a00000001.gdbtable
- Data_revised/LST_Summer_Rasters_2014.gdb/a00000001.gdbtablx
- Data_revised/LST_Summer_Rasters_2014.gdb/a00000001.TablesByName.atx
- Data_revised/LST_Summer_Rasters_2014.gdb/a00000002.gdbtable
- Data_revised/LST_Summer_Rasters_2014.gdb/a00000002.gdbtablx
- Data_revised/LST_Summer_Rasters_2014.gdb/a00000003.gdbindexes
- Data_revised/LST_Summer_Rasters_2014.gdb/a00000003.gdbtable
- Data_revised/LST_Summer_Rasters_2014.gdb/a00000003.gdbtablx
- Data_revised/LST_Summer_Rasters_2014.gdb/a00000004.CatItemsByPhysicalName.atx
- Data_revised/LST_Summer_Rasters_2014.gdb/a00000004.CatItemsByType.atx
- Data_revised/LST_Summer_Rasters_2014.gdb/a00000004.FDO_UUID.atx
- Data_revised/LST_Summer_Rasters_2014.gdb/a00000004.freelist
- Data_revised/LST_Summer_Rasters_2014.gdb/a00000004.gdbindexes
- Data_revised/LST_Summer_Rasters_2014.gdb/a00000004.gdbtable
- Data_revised/LST_Summer_Rasters_2014.gdb/a00000004.gdbtablx
- Data_revised/LST_Summer_Rasters_2014.gdb/a00000004.horizon
- Data_revised/LST_Summer_Rasters_2014.gdb/a00000004.spx
- Data_revised/LST_Summer_Rasters_2014.gdb/a00000005.CatItemTypesByName.atx
- Data_revised/LST_Summer_Rasters_2014.gdb/a00000005.CatItemTypesByParentTypeID.atx
- Data_revised/LST_Summer_Rasters_2014.gdb/a00000005.CatItemTypesByUUID.atx
- Data_revised/LST_Summer_Rasters_2014.gdb/a00000005.gdbindexes
- Data_revised/LST_Summer_Rasters_2014.gdb/a00000005.gdbtable
- Data_revised/LST_Summer_Rasters_2014.gdb/a00000005.gdbtablx
- Data_revised/LST_Summer_Rasters_2014.gdb/a00000006.CatRelsByDestinationID.atx
- Data_revised/LST_Summer_Rasters_2014.gdb/a00000006.CatRelsByOriginID.atx
- Data_revised/LST_Summer_Rasters_2014.gdb/a00000006.CatRelsByType.atx
- Data_revised/LST_Summer_Rasters_2014.gdb/a00000006.FDO_UUID.atx
- Data_revised/LST_Summer_Rasters_2014.gdb/a00000006.freelist
- Data_revised/LST_Summer_Rasters_2014.gdb/a00000006.gdbindexes
- Data_revised/LST_Summer_Rasters_2014.gdb/a00000006.gdbtable
- Data_revised/LST_Summer_Rasters_2014.gdb/a00000006.gdbtablx
- Data_revised/LST_Summer_Rasters_2014.gdb/a00000007.CatRelTypesByBackwardLabel.atx
- Data_revised/LST_Summer_Rasters_2014.gdb/a00000007.CatRelTypesByDestItemTypeID.atx
- Data_revised/LST_Summer_Rasters_2014.gdb/a00000007.CatRelTypesByForwardLabel.atx
- Data_revised/LST_Summer_Rasters_2014.gdb/a00000007.CatRelTypesByName.atx
- Data_revised/LST_Summer_Rasters_2014.gdb/a00000007.CatRelTypesByOriginItemTypeID.atx
- Data_revised/LST_Summer_Rasters_2014.gdb/a00000007.CatRelTypesByUUID.atx
- Data_revised/LST_Summer_Rasters_2014.gdb/a00000007.gdbindexes
- Data_revised/LST_Summer_Rasters_2014.gdb/a00000007.gdbtable
- Data_revised/LST_Summer_Rasters_2014.gdb/a00000007.gdbtablx
- Data_revised/LST_Summer_Rasters_2014.gdb/a00000009.gdbindexes
- Data_revised/LST_Summer_Rasters_2014.gdb/a00000009.gdbtable
- Data_revised/LST_Summer_Rasters_2014.gdb/a00000009.gdbtablx
- Data_revised/LST_Summer_Rasters_2014.gdb/a00000009.horizon
- Data_revised/LST_Summer_Rasters_2014.gdb/a00000009.spx
- Data_revised/LST_Summer_Rasters_2014.gdb/a0000000a.gdbindexes
- Data_revised/LST_Summer_Rasters_2014.gdb/a0000000a.gdbtable
- Data_revised/LST_Summer_Rasters_2014.gdb/a0000000a.gdbtablx
- Data_revised/LST_Summer_Rasters_2014.gdb/a0000000b.gdbindexes
- Data_revised/LST_Summer_Rasters_2014.gdb/a0000000b.gdbtable
- Data_revised/LST_Summer_Rasters_2014.gdb/a0000000b.gdbtablx
- Data_revised/LST_Summer_Rasters_2014.gdb/a0000000c.band_index.atx
- Data_revised/LST_Summer_Rasters_2014.gdb/a0000000c.blk_key_index.atx
- Data_revised/LST_Summer_Rasters_2014.gdb/a0000000c.col_index.atx
- Data_revised/LST_Summer_Rasters_2014.gdb/a0000000c.freelist
- Data_revised/LST_Summer_Rasters_2014.gdb/a0000000c.gdbindexes
- Data_revised/LST_Summer_Rasters_2014.gdb/a0000000c.gdbtable
- Data_revised/LST_Summer_Rasters_2014.gdb/a0000000c.gdbtablx
- Data_revised/LST_Summer_Rasters_2014.gdb/a0000000c.row_index.atx
- Data_revised/LST_Summer_Rasters_2014.gdb/a0000000d.gdbindexes
- Data_revised/LST_Summer_Rasters_2014.gdb/a0000000d.gdbtable
- Data_revised/LST_Summer_Rasters_2014.gdb/a0000000d.gdbtablx
- Data_revised/LST_Summer_Rasters_2014.gdb/a0000000e.gdbindexes
- Data_revised/LST_Summer_Rasters_2014.gdb/a0000000e.gdbtable
- Data_revised/LST_Summer_Rasters_2014.gdb/a0000000e.gdbtablx
- Data_revised/LST_Summer_Rasters_2014.gdb/a0000000e.horizon
- Data_revised/LST_Summer_Rasters_2014.gdb/a0000000e.spx
- Data_revised/LST_Summer_Rasters_2014.gdb/a0000000f.gdbindexes
- Data_revised/LST_Summer_Rasters_2014.gdb/a0000000f.gdbtable
- Data_revised/LST_Summer_Rasters_2014.gdb/a0000000f.gdbtablx
- Data_revised/LST_Summer_Rasters_2014.gdb/a00000010.gdbindexes
- Data_revised/LST_Summer_Rasters_2014.gdb/a00000010.gdbtable
- Data_revised/LST_Summer_Rasters_2014.gdb/a00000010.gdbtablx
- Data_revised/LST_Summer_Rasters_2014.gdb/a00000011.band_index.atx
- Data_revised/LST_Summer_Rasters_2014.gdb/a00000011.blk_key_index.atx
- Data_revised/LST_Summer_Rasters_2014.gdb/a00000011.col_index.atx
- Data_revised/LST_Summer_Rasters_2014.gdb/a00000011.freelist
- Data_revised/LST_Summer_Rasters_2014.gdb/a00000011.gdbindexes
- Data_revised/LST_Summer_Rasters_2014.gdb/a00000011.gdbtable
- Data_revised/LST_Summer_Rasters_2014.gdb/a00000011.gdbtablx
- Data_revised/LST_Summer_Rasters_2014.gdb/a00000011.row_index.atx
- Data_revised/LST_Summer_Rasters_2014.gdb/a00000012.gdbindexes
- Data_revised/LST_Summer_Rasters_2014.gdb/a00000012.gdbtable
- Data_revised/LST_Summer_Rasters_2014.gdb/a00000012.gdbtablx
- Data_revised/LST_Summer_Rasters_2014.gdb/a00000013.gdbindexes
- Data_revised/LST_Summer_Rasters_2014.gdb/a00000013.gdbtable
- Data_revised/LST_Summer_Rasters_2014.gdb/a00000013.gdbtablx
- Data_revised/LST_Summer_Rasters_2014.gdb/a00000013.horizon
- Data_revised/LST_Summer_Rasters_2014.gdb/a00000013.spx
- Data_revised/LST_Summer_Rasters_2014.gdb/a00000014.gdbindexes
- Data_revised/LST_Summer_Rasters_2014.gdb/a00000014.gdbtable
- Data_revised/LST_Summer_Rasters_2014.gdb/a00000014.gdbtablx
- Data_revised/LST_Summer_Rasters_2014.gdb/a00000015.gdbindexes
- Data_revised/LST_Summer_Rasters_2014.gdb/a00000015.gdbtable
- Data_revised/LST_Summer_Rasters_2014.gdb/a00000015.gdbtablx
- Data_revised/LST_Summer_Rasters_2014.gdb/a00000016.band_index.atx
- Data_revised/LST_Summer_Rasters_2014.gdb/a00000016.blk_key_index.atx
- Data_revised/LST_Summer_Rasters_2014.gdb/a00000016.col_index.atx
- Data_revised/LST_Summer_Rasters_2014.gdb/a00000016.freelist
- Data_revised/LST_Summer_Rasters_2014.gdb/a00000016.gdbindexes
- Data_revised/LST_Summer_Rasters_2014.gdb/a00000016.gdbtable
- Data_revised/LST_Summer_Rasters_2014.gdb/a00000016.gdbtablx
- Data_revised/LST_Summer_Rasters_2014.gdb/a00000016.row_index.atx
- Data_revised/LST_Summer_Rasters_2014.gdb/a00000017.gdbindexes
- Data_revised/LST_Summer_Rasters_2014.gdb/a00000017.gdbtable
- Data_revised/LST_Summer_Rasters_2014.gdb/a00000017.gdbtablx
- Data_revised/LST_Summer_Rasters_2014.gdb/a00000018.gdbindexes
- Data_revised/LST_Summer_Rasters_2014.gdb/a00000018.gdbtable
- Data_revised/LST_Summer_Rasters_2014.gdb/a00000018.gdbtablx
- Data_revised/LST_Summer_Rasters_2014.gdb/a00000018.horizon
- Data_revised/LST_Summer_Rasters_2014.gdb/a00000018.spx
- Data_revised/LST_Summer_Rasters_2014.gdb/a00000019.gdbindexes
- Data_revised/LST_Summer_Rasters_2014.gdb/a00000019.gdbtable
- Data_revised/LST_Summer_Rasters_2014.gdb/a00000019.gdbtablx
- Data_revised/LST_Summer_Rasters_2014.gdb/a0000001a.gdbindexes
- Data_revised/LST_Summer_Rasters_2014.gdb/a0000001a.gdbtable
- Data_revised/LST_Summer_Rasters_2014.gdb/a0000001a.gdbtablx
- Data_revised/LST_Summer_Rasters_2014.gdb/a0000001b.band_index.atx
- Data_revised/LST_Summer_Rasters_2014.gdb/a0000001b.blk_key_index.atx
- Data_revised/LST_Summer_Rasters_2014.gdb/a0000001b.col_index.atx
- Data_revised/LST_Summer_Rasters_2014.gdb/a0000001b.freelist
- Data_revised/LST_Summer_Rasters_2014.gdb/a0000001b.gdbindexes
- Data_revised/LST_Summer_Rasters_2014.gdb/a0000001b.gdbtable
- Data_revised/LST_Summer_Rasters_2014.gdb/a0000001b.gdbtablx
- Data_revised/LST_Summer_Rasters_2014.gdb/a0000001b.row_index.atx
- Data_revised/LST_Summer_Rasters_2014.gdb/a0000001c.gdbindexes
- Data_revised/LST_Summer_Rasters_2014.gdb/a0000001c.gdbtable
- Data_revised/LST_Summer_Rasters_2014.gdb/a0000001c.gdbtablx
- Data_revised/LST_Summer_Rasters_2014.gdb/a0000001d.gdbindexes
- Data_revised/LST_Summer_Rasters_2014.gdb/a0000001d.gdbtable
- Data_revised/LST_Summer_Rasters_2014.gdb/a0000001d.gdbtablx
- Data_revised/LST_Summer_Rasters_2014.gdb/a0000001d.horizon
- Data_revised/LST_Summer_Rasters_2014.gdb/a0000001d.spx
- Data_revised/LST_Summer_Rasters_2014.gdb/a0000001e.gdbindexes
- Data_revised/LST_Summer_Rasters_2014.gdb/a0000001e.gdbtable
- Data_revised/LST_Summer_Rasters_2014.gdb/a0000001e.gdbtablx
- Data_revised/LST_Summer_Rasters_2014.gdb/a0000001f.gdbindexes
- Data_revised/LST_Summer_Rasters_2014.gdb/a0000001f.gdbtable
- Data_revised/LST_Summer_Rasters_2014.gdb/a0000001f.gdbtablx
- Data_revised/LST_Summer_Rasters_2014.gdb/a00000020.band_index.atx
- Data_revised/LST_Summer_Rasters_2014.gdb/a00000020.blk_key_index.atx
- Data_revised/LST_Summer_Rasters_2014.gdb/a00000020.col_index.atx
- Data_revised/LST_Summer_Rasters_2014.gdb/a00000020.freelist
- Data_revised/LST_Summer_Rasters_2014.gdb/a00000020.gdbindexes
- Data_revised/LST_Summer_Rasters_2014.gdb/a00000020.gdbtable
- Data_revised/LST_Summer_Rasters_2014.gdb/a00000020.gdbtablx
- Data_revised/LST_Summer_Rasters_2014.gdb/a00000020.row_index.atx
- Data_revised/LST_Summer_Rasters_2014.gdb/a00000021.gdbindexes
- Data_revised/LST_Summer_Rasters_2014.gdb/a00000021.gdbtable
- Data_revised/LST_Summer_Rasters_2014.gdb/a00000021.gdbtablx
- Data_revised/LST_Summer_Rasters_2014.gdb/a00000022.gdbindexes
- Data_revised/LST_Summer_Rasters_2014.gdb/a00000022.gdbtable
- Data_revised/LST_Summer_Rasters_2014.gdb/a00000022.gdbtablx
- Data_revised/LST_Summer_Rasters_2014.gdb/a00000022.horizon
- Data_revised/LST_Summer_Rasters_2014.gdb/a00000022.spx
- Data_revised/LST_Summer_Rasters_2014.gdb/a00000023.gdbindexes
- Data_revised/LST_Summer_Rasters_2014.gdb/a00000023.gdbtable
- Data_revised/LST_Summer_Rasters_2014.gdb/a00000023.gdbtablx
- Data_revised/LST_Summer_Rasters_2014.gdb/a00000024.gdbindexes
- Data_revised/LST_Summer_Rasters_2014.gdb/a00000024.gdbtable
- Data_revised/LST_Summer_Rasters_2014.gdb/a00000024.gdbtablx
- Data_revised/LST_Summer_Rasters_2014.gdb/a00000025.band_index.atx
- Data_revised/LST_Summer_Rasters_2014.gdb/a00000025.blk_key_index.atx
- Data_revised/LST_Summer_Rasters_2014.gdb/a00000025.col_index.atx
- Data_revised/LST_Summer_Rasters_2014.gdb/a00000025.freelist
- Data_revised/LST_Summer_Rasters_2014.gdb/a00000025.gdbindexes
- Data_revised/LST_Summer_Rasters_2014.gdb/a00000025.gdbtable
- Data_revised/LST_Summer_Rasters_2014.gdb/a00000025.gdbtablx
- Data_revised/LST_Summer_Rasters_2014.gdb/a00000025.row_index.atx
- Data_revised/LST_Summer_Rasters_2014.gdb/a00000026.gdbindexes
- Data_revised/LST_Summer_Rasters_2014.gdb/a00000026.gdbtable
- Data_revised/LST_Summer_Rasters_2014.gdb/a00000026.gdbtablx
- Data_revised/LST_Summer_Rasters_2014.gdb/a00000027.gdbindexes
- Data_revised/LST_Summer_Rasters_2014.gdb/a00000027.gdbtable
- Data_revised/LST_Summer_Rasters_2014.gdb/a00000027.gdbtablx
- Data_revised/LST_Summer_Rasters_2014.gdb/a00000027.horizon
- Data_revised/LST_Summer_Rasters_2014.gdb/a00000027.spx
- Data_revised/LST_Summer_Rasters_2014.gdb/a00000028.gdbindexes
- Data_revised/LST_Summer_Rasters_2014.gdb/a00000028.gdbtable
- Data_revised/LST_Summer_Rasters_2014.gdb/a00000028.gdbtablx
- Data_revised/LST_Summer_Rasters_2014.gdb/a00000029.gdbindexes
- Data_revised/LST_Summer_Rasters_2014.gdb/a00000029.gdbtable
- Data_revised/LST_Summer_Rasters_2014.gdb/a00000029.gdbtablx
- Data_revised/LST_Summer_Rasters_2014.gdb/a0000002a.band_index.atx
- Data_revised/LST_Summer_Rasters_2014.gdb/a0000002a.blk_key_index.atx
- Data_revised/LST_Summer_Rasters_2014.gdb/a0000002a.col_index.atx
- Data_revised/LST_Summer_Rasters_2014.gdb/a0000002a.freelist
- Data_revised/LST_Summer_Rasters_2014.gdb/a0000002a.gdbindexes
- Data_revised/LST_Summer_Rasters_2014.gdb/a0000002a.gdbtable
- Data_revised/LST_Summer_Rasters_2014.gdb/a0000002a.gdbtablx
- Data_revised/LST_Summer_Rasters_2014.gdb/a0000002a.row_index.atx
- Data_revised/LST_Summer_Rasters_2014.gdb/a0000002b.gdbindexes
- Data_revised/LST_Summer_Rasters_2014.gdb/a0000002b.gdbtable
- Data_revised/LST_Summer_Rasters_2014.gdb/a0000002b.gdbtablx
- Data_revised/LST_Summer_Rasters_2014.gdb/a0000002c.gdbindexes
- Data_revised/LST_Summer_Rasters_2014.gdb/a0000002c.gdbtable
- Data_revised/LST_Summer_Rasters_2014.gdb/a0000002c.gdbtablx
- Data_revised/LST_Summer_Rasters_2014.gdb/a0000002c.horizon
- Data_revised/LST_Summer_Rasters_2014.gdb/a0000002c.spx
- Data_revised/LST_Summer_Rasters_2014.gdb/a0000002d.gdbindexes
- Data_revised/LST_Summer_Rasters_2014.gdb/a0000002d.gdbtable
- Data_revised/LST_Summer_Rasters_2014.gdb/a0000002d.gdbtablx
- Data_revised/LST_Summer_Rasters_2014.gdb/a0000002e.gdbindexes
- Data_revised/LST_Summer_Rasters_2014.gdb/a0000002e.gdbtable
- Data_revised/LST_Summer_Rasters_2014.gdb/a0000002e.gdbtablx
- Data_revised/LST_Summer_Rasters_2014.gdb/a0000002f.band_index.atx
- Data_revised/LST_Summer_Rasters_2014.gdb/a0000002f.blk_key_index.atx
- Data_revised/LST_Summer_Rasters_2014.gdb/a0000002f.col_index.atx
- Data_revised/LST_Summer_Rasters_2014.gdb/a0000002f.freelist
- Data_revised/LST_Summer_Rasters_2014.gdb/a0000002f.gdbindexes
- Data_revised/LST_Summer_Rasters_2014.gdb/a0000002f.gdbtable
- Data_revised/LST_Summer_Rasters_2014.gdb/a0000002f.gdbtablx
- Data_revised/LST_Summer_Rasters_2014.gdb/a0000002f.row_index.atx
- Data_revised/LST_Summer_Rasters_2014.gdb/a00000030.gdbindexes
- Data_revised/LST_Summer_Rasters_2014.gdb/a00000030.gdbtable
- Data_revised/LST_Summer_Rasters_2014.gdb/a00000030.gdbtablx
- Data_revised/LST_Summer_Rasters_2014.gdb/a00000031.gdbindexes
- Data_revised/LST_Summer_Rasters_2014.gdb/a00000031.gdbtable
- Data_revised/LST_Summer_Rasters_2014.gdb/a00000031.gdbtablx
- Data_revised/LST_Summer_Rasters_2014.gdb/a00000031.horizon
- Data_revised/LST_Summer_Rasters_2014.gdb/a00000031.spx
- Data_revised/LST_Summer_Rasters_2014.gdb/a00000032.gdbindexes
- Data_revised/LST_Summer_Rasters_2014.gdb/a00000032.gdbtable
- Data_revised/LST_Summer_Rasters_2014.gdb/a00000032.gdbtablx
- Data_revised/LST_Summer_Rasters_2014.gdb/a00000033.gdbindexes
- Data_revised/LST_Summer_Rasters_2014.gdb/a00000033.gdbtable
- Data_revised/LST_Summer_Rasters_2014.gdb/a00000033.gdbtablx
- Data_revised/LST_Summer_Rasters_2014.gdb/a00000034.band_index.atx
- Data_revised/LST_Summer_Rasters_2014.gdb/a00000034.blk_key_index.atx
- Data_revised/LST_Summer_Rasters_2014.gdb/a00000034.col_index.atx
- Data_revised/LST_Summer_Rasters_2014.gdb/a00000034.freelist
- Data_revised/LST_Summer_Rasters_2014.gdb/a00000034.gdbindexes
- Data_revised/LST_Summer_Rasters_2014.gdb/a00000034.gdbtable
- Data_revised/LST_Summer_Rasters_2014.gdb/a00000034.gdbtablx
- Data_revised/LST_Summer_Rasters_2014.gdb/a00000034.row_index.atx
- Data_revised/LST_Summer_Rasters_2014.gdb/a00000035.gdbindexes
- Data_revised/LST_Summer_Rasters_2014.gdb/a00000035.gdbtable
- Data_revised/LST_Summer_Rasters_2014.gdb/a00000035.gdbtablx
- Data_revised/LST_Summer_Rasters_2014.gdb/a00000036.gdbindexes
- Data_revised/LST_Summer_Rasters_2014.gdb/a00000036.gdbtable
- Data_revised/LST_Summer_Rasters_2014.gdb/a00000036.gdbtablx
- Data_revised/LST_Summer_Rasters_2014.gdb/a00000036.horizon
- Data_revised/LST_Summer_Rasters_2014.gdb/a00000036.spx
- Data_revised/LST_Summer_Rasters_2014.gdb/a00000037.gdbindexes
- Data_revised/LST_Summer_Rasters_2014.gdb/a00000037.gdbtable
- Data_revised/LST_Summer_Rasters_2014.gdb/a00000037.gdbtablx
- Data_revised/LST_Summer_Rasters_2014.gdb/a00000038.gdbindexes
- Data_revised/LST_Summer_Rasters_2014.gdb/a00000038.gdbtable
- Data_revised/LST_Summer_Rasters_2014.gdb/a00000038.gdbtablx
- Data_revised/LST_Summer_Rasters_2014.gdb/a00000039.band_index.atx
- Data_revised/LST_Summer_Rasters_2014.gdb/a00000039.blk_key_index.atx
- Data_revised/LST_Summer_Rasters_2014.gdb/a00000039.col_index.atx
- Data_revised/LST_Summer_Rasters_2014.gdb/a00000039.freelist
- Data_revised/LST_Summer_Rasters_2014.gdb/a00000039.gdbindexes
- Data_revised/LST_Summer_Rasters_2014.gdb/a00000039.gdbtable
- Data_revised/LST_Summer_Rasters_2014.gdb/a00000039.gdbtablx
- Data_revised/LST_Summer_Rasters_2014.gdb/a00000039.row_index.atx
- Data_revised/LST_Summer_Rasters_2014.gdb/a0000003a.gdbindexes
- Data_revised/LST_Summer_Rasters_2014.gdb/a0000003a.gdbtable
- Data_revised/LST_Summer_Rasters_2014.gdb/a0000003a.gdbtablx
- Data_revised/LST_Summer_Rasters_2014.gdb/a0000003b.gdbindexes
- Data_revised/LST_Summer_Rasters_2014.gdb/a0000003b.gdbtable
- Data_revised/LST_Summer_Rasters_2014.gdb/a0000003b.gdbtablx
- Data_revised/LST_Summer_Rasters_2014.gdb/a0000003b.horizon
- Data_revised/LST_Summer_Rasters_2014.gdb/a0000003b.spx
- Data_revised/LST_Summer_Rasters_2014.gdb/a0000003c.gdbindexes
- Data_revised/LST_Summer_Rasters_2014.gdb/a0000003c.gdbtable
- Data_revised/LST_Summer_Rasters_2014.gdb/a0000003c.gdbtablx
- Data_revised/LST_Summer_Rasters_2014.gdb/a0000003d.gdbindexes
- Data_revised/LST_Summer_Rasters_2014.gdb/a0000003d.gdbtable
- Data_revised/LST_Summer_Rasters_2014.gdb/a0000003d.gdbtablx
- Data_revised/LST_Summer_Rasters_2014.gdb/a0000003e.band_index.atx
- Data_revised/LST_Summer_Rasters_2014.gdb/a0000003e.blk_key_index.atx
- Data_revised/LST_Summer_Rasters_2014.gdb/a0000003e.col_index.atx
- Data_revised/LST_Summer_Rasters_2014.gdb/a0000003e.freelist
- Data_revised/LST_Summer_Rasters_2014.gdb/a0000003e.gdbindexes
- Data_revised/LST_Summer_Rasters_2014.gdb/a0000003e.gdbtable
- Data_revised/LST_Summer_Rasters_2014.gdb/a0000003e.gdbtablx
- Data_revised/LST_Summer_Rasters_2014.gdb/a0000003e.row_index.atx
- Data_revised/LST_Summer_Rasters_2014.gdb/a0000003f.gdbindexes
- Data_revised/LST_Summer_Rasters_2014.gdb/a0000003f.gdbtable
[truncated: 604 more entries]
