# Supplementary material for: Summer surface temperature and socioeconomic data of Dutch residential zones, 2014
Source: Data Brief. 2021 Jul 3;37:107255. doi: 10.1016/j.dib.2021.107255 (PMC8267562; doi:10.1016/j.dib.2021.107255)
Supplement: Supplementary file 1 [file mmc1.zip › Data_revised/Aggregated dataset/Aggregated_dataset.csv]

wk_code	LST_Summer_5Weeks	p_west_al	p_n_w_al	p_huurwon	woz	BuiAge_Med	p_65_eo_jr	p_15_24_jr	p_00_14_jr	ink_inw	P_Vrouw_Minus_Man
WK036302	21.9124769497	17	31	74	211	83	8	12	14	24.2	1.05703745743473
WK036300	21.1194226455	24	15	71	309	120	13	12	10	32.1	-3.33682129984886
WK051829	22.1393954438	7	85	82	110	27	8	17	22	12	-.110357874822639
WK051830	21.8546252251	14	78	69	115	31	8	16	22	12.9	-1.632
WK051821	21.4636943282	19	31	60	178	110	8	13	13	23.4	-3.01692420897719
WK051820	21.382240542	19	29	49	145	98	9	13	16	21.1	.884711086535803
WK051828	21.3150830874	20	32	74	188	89	11	13	10	26.1	-3.54056314468916
WK036304	21.289769381	22	17	72	308	80	15	11	13	32.7	5.15449136138791
WK051831	22.0641214917	19	42	41	113	85	8	12	19	17.2	-2.21796276013144
WK051827	21.5537361661	16	50	75	128	48	8	22	13	18.5	-4.21307506053269
WK059905	22.1092466825	13	39	66	133	80	10	14	15	21.8	.935131410571907
WK051822	20.7988482383	21	24	62	222	114	9	12	13	27.1	-1.10192837465565
WK051832	22.0254339166	14	18	41	131	62	19	10	15	22.1	4.24803014731072
WK051838	22.1512441551	18	54	62	115	76	8	16	18	15.7	-1.99263865972839
WK036305	21.0301226536	15	33	72	234	29	9	13	18	25	.903757729506897
WK051835	22.2120601257	8	7	100	96	0	64	2	2	19.9	25
WK060600	22.4990024567	14	25	61	135	89	9	12	14	22.9	-5.23560209424084
WK059908	20.7132155576	15	37	72	172	36	14	19	14	23.1	2.01309488908433
WK051811	20.9663797246	26	11	46	286	110	13	9	16	35.3	4.58839406207827
WK039201	21.8437312036	17	8	50	237	124	12	11	10	31.5	-1.10224249334854
WK051812	20.6247840222	19	9	33	206	90	20	8	16	27.6	8.13464235624123
WK051819	21.234585156	15	9	26	210	82	15	9	18	28.1	5.66528066528067
WK085500	21.2857728416	10	7	75	162	48	22	26	4	22.3	3.01204819277108
WK060602	22.4612346472	14	16	34	175	108	12	10	12	30.4	-4.14201183431953
WK059910	21.7623224812	10	58	80	120	65	12	14	18	17.2	.332456018839174
WK001403	20.4430007935	11	14	72	127	64	6	34	10	16.3	1.44887155196434
WK051834	22.0402459183	12	49	75	111	56	15	11	17	18	-.0559284116331096
WK051818	20.8102356958	15	15	54	157	37	31	8	11	23.6	9.09090909090909
WK050311	22.0377680122	20	12	54	243	109	10	24	9	26.3	-13.1337325349301
WK051836	21.9346011557	11	58	81	95	62	12	12	19	15.3	-3.36538461538462
WK060601	22.4990024567	19	36	53	109	76	10	13	17	18.7	-3.68888888888889
WK050313	22.2712230954	13	10	52	192	80	13	22	13	22.8	-7.32447817836812
WK034404	21.608165393	11	9	41	278	83	9	18	16	28.9	6.06222459607424
WK050324	22.1560445155	15	34	70	134	46	18	21	11	19.4	-8.9025326170376
WK020202	22.2361644613	13	14	60	168	113	6	27	7	23	-2.78219395866455
WK051826	20.7800773332	23	21	50	189	57	12	10	14	29.3	2.69934843313683
WK051817	21.7563372648	11	17	52	167	32	21	11	14	23	4.31383902721482
WK001402	18.0489480893	12	17	69	138	48	16	24	12	18.6	3.61201298701299
WK001404	20.6270008087	11	13	71	126	66	9	26	10	18.5	1.63132137030995
WK008010	20.919391654	12	10	78	113	114	11	33	4	19.5	-7.01219512195122
WK051823	20.7118822139	36	11	63	302	103	17	7	10	42.5	-1.74825174825175
WK060302	21.8220000267	15	12	49	171	64	19	8	15	25.8	5.45634920634921
WK060301	21.8400001526	19	9	18	277	88	13	9	21	31.4	1.54355016538037
WK051809	20.3535125821	26	9	40	333	101	18	9	18	33.5	5.43559195830231
WK008031	20.1975729957	9	8	43	110	84	15	15	16	18.2	-.562429696287964
WK059915	21.7770314463	15	47	67	95	56	13	13	18	17.4	-.782581744924841
WK034402	22.5087937161	11	22	58	174	72	10	19	13	20.6	3.48046559870923
WK079601	21.2104787473	11	8	64	228	102	16	14	7	30.9	.404203718674212
WK030701	21.86094092	11	9	59	212	89	13	15	8	28.8	1.40318054256314
WK008032	20.6212653034	11	8	63	102	86	10	27	10	17.7	-.918367346938776
WK020206	21.3783988953	12	11	41	173	111	4	18	13	23.9	.109769484083425
WK085501	21.0569133675	10	12	49	161	64	15	19	12	20.6	1.65217391304348
WK085502	21.6362069394	11	13	44	155	65	13	19	13	19.6	-2.38023952095808
WK039204	21.2761660244	14	7	35	375	93	19	11	17	35.1	4.203013481364
WK008030	19.8871115293	10	9	62	93	79	14	20	11	17.1	.154083204930663
WK008033	20.9750943865	13	8	42	139	108	12	31	8	21.4	.586510263929619
WK051807	20.0632279899	17	10	48	219	81	19	10	14	25.3	2.29330114665057
WK050325	21.4597739668	11	32	76	146	41	20	18	15	18.6	-2.95794725588026
WK040201	21.5062989191	17	16	52	189	82	12	14	12	24.9	-2.46222719641858
WK001401	18.4689998627	12	12	64	146	44	13	35	9	17.2	1.11754140890042
WK020207	21.5457414514	11	23	67	138	83	8	15	13	19.3	.0676132521974307
WK062201	20.8475316163	10	19	50	147	63	15	11	16	21.3	.945857795172864
WK051824	20.4794972194	26	8	40	159	27	46	6	3	37.2	2.5
WK036108	21.2433215647	13	6	44	191	78	13	12	10	28.1	-1.61186331399097
WK051833	21.5141435647	11	55	77	119	46	17	12	20	16.2	2.17590053026147
WK036303	21.0246791034	12	51	72	181	29	13	15	18	19.8	.875151936100017
WK060603	22.305036206	13	20	40	154	84	16	12	16	23.7	1.37271214642263
WK051810	20.6588970043	34	10	46	530	58	32	5	10	66.3	-3.79746835443038
WK060606	22.2195184553	9	55	69	113	50	16	13	19	17.5	2.73729114824031
WK008020	19.9399011486	7	4	49	149	29	20	13	17	25.6	6.98529411764706
WK093500	21.6509817425	28	9	69	212	92	19	32	5	24	5.54785020804438
WK075800	21.9358786774	15	10	68	175	36	13	23	6	26.1	.103986135181976
WK051839	21.6953061145	9	44	99	41	44	11	10	14	16.1	-18.0327868852459
WK039202	21.034437301	13	5	32	247	88	13	10	19	27	3.14017481385562
WK050327	21.5657597248	16	10	40	257	45	16	12	15	30.2	.766283524904214
WK039205	20.8625947596	13	10	36	203	94	11	13	17	22.9	1.56918687589158
WK060304	21.4367335002	16	21	73	131	22	30	8	11	23.5	9.20745920745921
WK026801	20.5541536495	12	7	70	185	61	10	32	3	21.6	2.28544776119403
WK030702	22.1807647192	11	10	50	214	32	18	16	11	30.9	4.65116279069767
WK051301	22.1566147684	10	13	53	192	81	16	12	14	27.2	1.22615803814714
WK034405	20.8342182282	15	8	53	320	41	8	28	12	27.3	7.39519547809703
WK047914	20.6569209274	11	24	65	155	41	20	10	14	21.4	3.40398201669878
WK054605	21.1256288645	11	20	55	187	49	17	17	13	22.3	4.24303288978157
WK077211	21.9602363245	20	18	58	214	47	10	18	6	31.7	-14.3945163747144
WK079604	22.2889188735	9	10	56	208	67	10	13	16	24.5	3.52609308885755
WK030707	21.4345973756	7	38	59	165	56	13	10	20	19.5	.481927710843374
WK039206	20.632736063	11	5	29	290	83	16	9	21	28	3.828197945845
WK034401	22.2711177069	11	20	42	211	37	9	17	16	24.9	4.38424523257886
WK062204	21.0260009766	8	16	46	177	64	11	13	16	24.3	-2.11833455076698
WK063700	21.8472160526	11	23	60	153	38	22	10	15	22.4	5.26315789473684
WK037507	21.2178018341	12	16	64	154	39	27	11	14	20.9	5.37261698440208
WK054604	21.2569078288	13	9	38	264	57	15	12	19	28.6	3.23137641835224
WK034408	21.8973285721	10	39	61	169	45	11	17	17	20.5	.962450860783516
WK051814	19.9103078317	18	7	32	201	61	35	6	10	30.4	11.7773019271949
WK037503	21.3627737349	13	16	67	144	59	18	12	16	19.5	1.18721461187215
WK050503	21.8012433096	11	30	41	125	76	11	13	21	17.9	.139211136890951
WK062206	21.0260009766	9	16	75	156	45	36	10	11	22.3	8.75122910521141
WK020201	21.443611311	15	13	71	159	62	11	23	5	23.6	-5.52763819095477
WK050508	21.8979346563	15	30	67	105	51	21	10	17	18.7	3.66552119129439
WK060305	21.4060001373	14	16	51	206	28	24	10	14	26.5	5.36791314837153
WK039203	20.8072294742	11	19	64	183	27	17	10	15	21.8	1.38954309938766
WK051806	20.6374856502	27	8	33	557	98	34	10	14	52.1	9.93377483443709
WK061208	21.0049972534	10	16	58	145	45	20	12	17	22.3	5.50363447559709
WK051825	19.5883357095	18	29	60	139	50	24	9	14	24.1	5.64139417894359
WK038100	21.0377293465	13	10	45	247	86	17	10	17	26.2	2.71873455264459
WK036101	20.8138195918	8	10	40	210	64	23	10	16	24.8	6.06166783461808
WK015004	20.3951236419	9	25	50	146	79	10	14	18	18.7	2.31568998109641
WK051805	20.590345399	30	10	47	380	114	20	9	14	46.2	5.67190226876091
WK051306	21.0556613753	9	19	44	167	63	14	11	21	21.3	1.06221547799697
WK034500	21.5040476571	7	15	56	161	39	31	10	11	20.7	6.92640692640693
WK040206	21.1594141166	11	17	48	206	81	13	11	19	21.5	-.658067912608581
WK043903	20.352898407	9	22	67	153	45	25	11	16	19	4.62962962962963
WK063701	20.6281376852	12	22	58	154	40	20	11	17	21.7	3.57739886325644
WK026803	20.9893609827	11	15	67	160	62	11	20	13	18.8	5.82067968185105
WK060303	21.8670005798	17	19	53	151	45	21	8	14	25	4.60750853242321
WK034407	21.3105848967	10	20	58	181	34	11	15	17	22.8	2.69966254218223
WK039209	20.7064058609	11	34	65	165	40	20	11	16	20.5	2.8677150786309
WK060307	21.5589104657	16	28	78	141	47	25	10	15	21.2	8.24108241082411
WK050314	22.0621240203	11	17	55	215	22	12	13	18	25.6	.423131170662906
WK037506	21.18718437	14	24	73	148	47	16	12	17	18.5	2.77469478357381
WK030706	21.850051179	9	32	66	195	41	15	11	18	21.6	.920810313075507
WK020001	20.9426342357	12	9	51	161	34	23	12	8	25.3	-2.00642054574639
WK063703	20.8496261551	11	15	46	170	34	13	13	17	24	-.425402613187481
WK037500	21.8074302945	12	12	46	143	41	19	10	13	22.5	-2.02429149797571
WK047922	20.477599033	11	14	42	171	79	18	12	16	24	.822784810126582
WK037502	21.5761677917	11	31	60	159	44	11	11	16	20.2	-1.24069478908189
WK060607	22.4259188369	8	24	61	134	42	27	10	16	20.4	8.60128617363344
WK077214	21.4913994354	14	25	64	170	46	18	15	13	20.9	-4.41451053614297
WK191608	19.8702229818	17	9	51	225	41	31	7	15	30	7.811080835604
WK026802	20.4746693991	12	6	54	260	79	14	25	10	25.2	8.18971866254235
WK191606	19.9750022888	12	32	57	122	49	20	12	14	20.5	8.97435897435897
WK048402	18.9045781473	10	18	48	172	35	19	11	17	22.6	4.12675018422992
WK008040	21.0425336195	10	8	46	102	84	12	18	15	17.4	1.38613861386139
WK047911	20.7362141431	11	26	57	147	44	14	11	17	20.2	.636942675159236
WK060306	21.5082567491	12	19	67	186	38	31	10	12	22.8	6.33713561470215
WK001405	18.4778950258	15	7	54	186	21	9	26	10	23.6	-1.92008303061754
WK001406	18.9069190571	13	8	47	184	49	16	21	11	25.5	2.35623003194888
WK050203	21.6660003662	10	24	67	151	45	23	12	16	21	8.19575471698113
WK040204	21.3356015481	12	8	40	244	83	18	10	18	26.4	4.09930715935335
WK051813	19.8821536389	21	5	16	523	84	20	9	23	40.7	4.07960199004975
WK051305	20.4149990082	7	14	43	181	49	16	11	19	22.8	2.83613445378151
WK039609	21.0504172093	9	4	24	256	16	14	14	17	25.8	.522466039707419
WK030715	21.2695190593	9	11	40	253	81	16	12	19	27.5	1.92616372391653
WK039603	20.3321611778	11	18	56	161	39	25	11	13	21.6	-.0937207122774133
WK030714	21.2493323396	9	22	55	172	50	17	12	16	22.3	5.32938564026647
WK008062	19.5520000458	7	5	40	133	84	16	14	17	22.7	4.17910447761194
WK061212	21.0160451658	10	22	56	134	33	10	12	18	20.8	1.2512030798845
WK050312	21.6226735796	11	12	63	177	59	17	17	12	22	-4.72056429734129
WK191607	21.3860034943	14	7	27	315	58	20	9	20	31.6	1.51843817787419
WK075804	19.2738342285	11	3	32	294	51	24	10	17	31.3	6.92588092345079
WK085503	20.2206963821	11	26	56	163	49	20	16	14	20.1	1.79461615154536
WK015001	21.4718486544	10	8	60	202	89	17	14	10	26.1	1.76355323318093
WK053704	20.6045334045	6	7	58	223	54	22	11	18	19.7	5.45158665581774
WK047921	20.9055406508	13	16	50	194	24	15	12	14	25.3	-1.31004366812227
WK039601	20.5727532809	9	4	58	211	41	44	6	8	26	11.0367892976589
WK059912	21.2955811564	9	37	64	127	39	18	12	17	19.4	4.68376068376068
WK037501	21.4182512124	8	3	23	237	80	17	11	18	27.5	-.53475935828877
WK095701	22.0932335085	15	28	68	135	56	18	13	14	18	1.78018575851393
WK068700	20.8144442203	13	4	48	181	78	23	14	10	26.8	3.85756676557864
WK036307	20.5966444035	9	64	71	143	29	10	15	18	18.4	1.74937522313459
WK045301	20.6754254601	9	8	47	164	65	16	12	17	21.3	-.164563905650027
WK038400	20.4624451754	15	31	66	161	32	13	19	16	21.3	2.99500831946755
WK048405	21.2645393096	9	7	35	222	39	17	10	18	24.5	1.69712793733681
WK043901	20.6249296718	9	7	50	183	58	30	11	9	24.9	5.93824228028504
WK039608	20.6257516606	9	10	51	200	42	24	13	15	22.9	4.12486064659978
WK082800	21.7349685055	10	9	57	161	49	31	9	9	22	7.09090909090909
WK062205	21.0260009766	7	20	49	182	60	15	12	19	22.7	1.13207547169811
WK050328	22.296988168	15	18	74	160	52	11	30	10	19.5	-13.9823008849558
WK035601	21.6142941964	10	20	51	196	47	19	11	16	21.9	2.49791840133222
WK191603	18.8672175407	13	10	50	273	30	20	12	13	28.4	2.735781137509
WK008043	20.6665178686	7	4	31	144	25	23	13	15	21.2	3.55731225296443
WK054700	20.2611803027	10	12	45	220	39	23	10	17	26.2	4.49020931802836
WK038401	19.5239760478	14	26	43	192	45	17	17	14	23.1	3.64963503649635
WK079410	21.2978725006	14	24	71	158	32	19	11	15	18.5	.491228070175439
WK098311	22.3543523618	21	9	60	160	54	19	13	10	23.9	.234192037470726
WK167400	21.6378280221	14	8	44	183	55	24	10	10	24.8	-.682011935208866
WK074800	21.6921283805	10	12	50	178	77	22	10	12	23.4	.988286969253294
WK039811	20.471260027	12	20	48	144	33	5	12	21	19	-3.58680057388809
WK077212	21.0328647055	13	14	51	232	55	15	14	15	25.3	-1.20665953872002
WK064203	21.506568344	7	25	47	139	54	14	13	19	20.1	.0766283524904215
WK063702	19.7826271229	12	16	51	181	35	19	11	16	25	2.24661730916518
WK030710	21.0455597499	8	38	61	147	47	18	13	18	18.6	2.77580071174377
WK008034	19.2054207637	8	33	90	74	47	7	19	18	13.3	-6.72514619883041
WK039607	20.5575837587	9	7	41	193	50	25	11	14	23.6	4.31177446102819
WK019313	20.9119761397	7	6	51	174	60	11	17	16	22	5.90582601755786
WK062207	18.730139982	8	10	57	195	36	24	11	14	25.7	3.6144578313253
WK040608	19.6888991387	11	10	54	215	38	22	10	15	23.7	3.63790186125212
WK191602	18.8911432149	12	36	67	145	47	23	11	17	19.1	6.29562043795621
WK071802	20.639705831	15	19	59	150	44	24	12	14	20.2	3.4052757793765
WK053007	20.6330032349	10	3	65	140	22	57	3	3	24.4	17.2043010752688
WK019312	20.717359147	6	6	53	216	59	17	10	17	25.5	3.58814352574103
WK015302	21.1654815431	13	16	54	130	51	14	16	16	18.1	-2.55969025596903
WK061214	21.0806318283	10	13	30	154	37	13	12	19	23.4	-1.42517814726841
WK055602	19.6040644942	8	18	67	184	40	23	11	15	21.8	3.92694063926941
WK026805	21.4168216511	11	10	55	201	43	14	18	14	23.4	3.85548665408466
WK036306	18.9099606193	10	38	74	175	41	16	12	18	19.2	2.8698553948832
WK051802	19.9318354949	23	11	37	300	83	19	15	15	31.3	1.0145846544071
WK034504	21.1802298743	6	11	44	190	24	13	13	21	19.4	1.87695516162669
WK039207	19.7116789537	10	10	46	207	67	17	10	18	22.8	1.16462071136292
WK022802	20.6164331154	7	8	38	194	55	19	13	16	22.2	3.74474589224303
WK020208	21.0702276649	10	6	32	233	77	21	10	16	29	3.17273795534665
WK050204	19.5950012207	12	12	46	189	37	23	10	15	27.9	3.05790500975927
WK040610	19.7495825685	8	10	51	200	34	15	12	15	24.2	3.05882352941176
WK071801	20.8732515611	17	9	51	130	65	22	15	9	21.9	-4.60652591170825
WK047913	20.2678749047	9	42	66	146	44	22	12	16	19.2	4.52165635411709
WK040001	19.5379238956	10	9	43	121	36	16	12	15	20.7	-2.4349750968456
WK048406	20.4636170337	9	6	30	210	42	15	12	17	25.3	-.183374083129584
WK054608	19.470358919	13	19	40	220	38	18	12	19	25.6	1.14464099895942
WK040002	19.8321917501	10	9	42	135	64	16	11	17	21.3	1.54475238527942
WK039810	20.5913134997	9	9	34	168	34	15	12	17	21.4	.714285714285714
WK050205	20.5745354666	18	28	73	154	37	19	11	17	20	4.62745098039216
WK045302	20.1589500005	9	8	54	176	63	18	11	16	21.6	2.87081339712919
WK050322	21.0720719175	10	13	47	188	26	12	16	14	24.2	-2.82282282282282
WK098321	21.8463145404	15	10	53	148	58	25	9	14	19.3	4.08006158583526
WK040606	19.8861497191	7	6	42	213	28	31	10	16	22.7	8.23529411764706
WK035603	20.753840956	11	16	34	209	38	12	12	18	23.6	-1.37825421133231
WK014115	21.2846928683	10	30	59	98	75	13	11	19	13.9	-1.37825421133231
WK038101	20.3955749273	13	5	24	579	86	18	10	25	42	5.57620817843866
WK079602	20.2425166663	8	11	56	200	40	25	10	13	23.8	6.10057708161583
WK030708	21.0404325879	10	15	54	180	41	27	10	15	22.5	7.40740740740741
WK050206	22.1362935796	9	22	60	159	33	20	13	17	21.5	7.31277533039648
WK034202	20.844997406	8	9	56	172	41	26	10	16	21.9	4.85584218512898
WK050507	21.8954573372	13	29	66	125	26	16	12	18	19.2	1.04585679806919
WK040607	19.7395477295	12	15	47	199	44	22	11	18	21.2	1.64158686730506
WK098811	21.1137330373	12	5	56	202	51	45	8	5	25.2	8.86426592797784
WK020004	20.8159753345	8	13	54	157	37	17	11	15	20	.241935483870968
WK051303	21.4991059004	8	9	47	192	36	26	12	14	26.1	3.59129994941831
WK167401	21.8461468248	8	14	44	174	57	23	10	15	21.7	2.61780104712042
WK015003	19.9514085475	9	11	45	155	61	17	11	17	21.1	2.82700421940928
WK055601	20.4694262418	9	12	35	190	64	15	13	17	23.9	1.87110187110187
WK082600	21.4043368641	9	4	50	203	33	35	9	8	23.6	7.89724072312084
WK059906	20.7758053493	12	16	50	245	56	19	10	20	29	5.44445728817478
WK060609	18.8179624264	7	10	32	201	24	15	13	17	26.2	.946073793755913
WK051302	21.3833840253	7	20	47	145	61	13	13	19	18.6	.683850604944766
WK034503	20.8924638258	6	17	57	204	57	16	12	19	20.2	.637393767705382
WK075805	18.7591381459	11	12	53	191	23	14	14	17	21.8	1.29434324065197
WK043902	19.8144072155	9	14	46	164	38	26	10	14	22.5	3.69549150036955
WK020203	21.5241631555	12	33	71	137	47	7	17	15	16.6	-2.11685012701101
WK079603	21.9408297927	8	11	54	190	46	16	11	16	22	1.76195613088817
WK051808	20.0820007324	9	6	59	156	82	13	10	18	20.6	.263852242744063
WK015006	19.9936633256	12	18	63	142	50	24	10	15	19.5	5.87326120556414
WK093502	20.2796651192	19	12	63	141	45	21	17	12	19	3.94823715832563
WK008022	18.9951943606	9	27	77	107	41	19	17	17	15	2.56410256410256
WK036106	19.9415064214	10	13	40	152	33	13	10	17	21.9	0
WK040611	19.6366694535	11	12	51	176	30	8	14	17	23	-2.29067930489731
WK030101	20.7335197465	10	17	63	144	51	18	11	17	18.3	1.89243027888446
WK050323	21.7289224635	9	12	56	182	34	18	13	12	24.1	-4.60526315789474
WK008035	19.9157600012	12	22	74	79	34	10	25	12	15.5	-6.46766169154229
WK008063	19.5520000458	9	11	81	89	49	10	27	8	16.7	0
WK016401	20.324925732	10	14	52	150	49	19	11	17	19.9	1.91021967526266
WK030721	20.1597135492	9	10	35	221	22	10	12	21	26.2	2.09167779261237
WK191601	18.8764391626	16	10	41	279	36	34	9	13	31.3	5.78265204386839
WK055604	18.6479988098	7	19	55	188	26	25	10	15	22.6	3.12750601443464
WK077217	21.4300272979	15	18	57	191	42	17	13	14	22.2	-2.67008046817849
WK053701	20.4936640007	6	7	42	215	34	15	13	19	20.7	-.629396519807479
WK016402	19.5351752625	10	18	54	129	56	16	12	17	18.6	-.509683995922528
WK093504	20.4696063995	17	10	58	169	50	17	20	13	20.9	4.24573817947893
WK040532	20.6869395387	12	25	60	142	31	11	14	17	18.6	2.13299874529486
WK053705	20.2257592448	4	2	28	258	62	19	14	19	21.2	1.72786177105832
WK030709	20.6284660101	9	11	38	189	29	11	11	16	23.9	1.88679245283019
WK178306	21.4710170323	8	9	36	240	17	15	12	19	23.6	1.02411628675256
WK098313	20.3811314258	13	4	30	205	36	22	11	14	25.1	2.05761316872428
WK026804	21.1567682981	11	18	59	165	48	17	16	15	20.2	2.34939759036145
WK014110	21.0604540312	13	8	71	139	39	29	9	9	21.5	5.17578125
WK039605	19.9026724079	11	19	68	168	47	22	11	16	19.4	6.28066732090285
WK085504	19.9286515582	10	32	61	159	19	20	12	18	17.6	2.43261012491782
WK035501	20.0983662449	11	7	40	349	77	22	10	18	31.8	4.86522024983563
WK054702	19.3969567305	9	11	31	251	23	17	12	17	26.8	2.85182889026658
WK010600	19.0176907895	9	5	53	174	39	33	10	8	26.4	5.31914893617021
WK030716	21.2003767041	9	8	42	261	66	17	11	19	26.9	4.47368421052632
WK036103	20.2517383292	9	35	66	139	49	15	13	16	18.4	-.542740841248304
WK051207	20.4320671342	7	4	78	133	44	30	9	12	19.6	0
WK001407	18.333341851	10	6	55	188	25	19	15	14	24.5	3.86135603526908
WK030713	20.4919740231	8	40	69	159	44	22	12	19	19.4	4.35835351089588
WK062202	19.1156523793	10	30	59	138	52	17	12	18	19.3	1.75718849840256
WK047931	20.7805318975	10	12	49	161	77	16	11	18	21.4	-.322234156820623
WK075802	20.917925015	13	10	46	229	42	17	16	16	25.1	4.89423475736209
WK040207	20.1517683138	11	17	59	198	62	16	12	17	22	2.58183494698017
WK059916	22.3984599793	9	26	60	143	31	20	13	16	21.5	3.87540216437555
WK095704	21.5828791104	19	33	58	129	42	15	13	18	17	1.31979695431472
WK099550	20.7340399348	13	21	77	125	29	30	9	7	21.6	4.58715596330275
WK040512	20.1145909515	6	16	47	190	43	21	11	17	21.6	2.64650283553875
WK017301	20.3872595187	10	4	68	163	64	39	9	7	23.2	4.43458980044346
WK053103	21.4451369882	7	10	33	261	9	10	10	25	25.9	-.323275862068966
WK020205	21.2907159981	11	19	51	135	46	22	13	12	20.2	.151745068285281
WK035602	21.5214959944	10	14	39	197	37	16	10	17	23.8	2.41448692152917
WK008041	20.8988034783	7	28	99	76	59	17	24	14	12.7	0
WK077216	20.5554203112	14	14	53	213	22	11	12	18	23.5	-3.1700288184438
WK040205	20.5970268304	13	13	43	346	55	21	10	19	31.8	2.83422459893048
WK048907	21.5946631244	6	8	37	196	44	24	12	18	21.8	1.64705882352941
WK036200	19.7598901667	19	18	50	257	31	19	12	17	29	4.82267835087926
WK037504	21.0069999695	7	2	18	250	53	25	13	13	29.6	3.18021201413428
WK082603	21.5784675387	9	11	49	197	40	22	11	16	21.2	3.22147651006711
WK008021	18.3164667573	11	26	76	107	45	23	17	14	16.1	8.73646209386282
WK017303	20.2551335754	8	9	56	179	59	18	10	18	19.9	-.527009222661397
WK055603	20.2110749525	8	24	55	159	51	18	11	16	22	.232378001549187
WK024306	20.9430273007	8	4	28	210	43	15	10	17	23.1	.775193798449612
WK019330	20.349171279	9	26	66	142	45	15	13	18	18	.0509943906170321
WK047961	20.5077141051	8	10	59	160	55	23	10	13	22	3.35483870967742
WK048403	19.2063506741	10	16	41	184	38	16	11	18	23.5	-.396825396825397
WK034205	20.279761606	8	29	53	180	45	17	12	19	20.3	3.84215991692627
WK047912	20.4725464325	10	61	70	130	48	13	13	22	15.9	2.1301775147929
WK015301	20.1524868899	12	11	41	167	45	15	13	18	20	.646725949878739
WK050509	20.7296695762	11	12	40	152	37	22	11	16	23.1	3.9813736903376
WK051204	20.3964920255	10	29	64	185	54	15	13	19	19.9	1.15473441108545
WK055309	20.9879249845	9	3	36	221	40	26	9	15	23.8	4.24242424242424
WK022803	21.1111331152	9	16	42	167	38	16	13	19	20.3	2.67716535433071
WK045304	19.5560231076	9	15	69	163	43	24	11	15	20.6	4.15597742432016
WK089905	20.6674903454	21	3	41	140	44	28	10	11	22.2	5.34867975626269
WK048901	21.72993071	7	11	59	217	50	25	11	17	21.8	6.18892508143322
WK040609	19.273951227	12	9	47	190	33	14	11	15	24.8	1.54373927958834
WK098312	20.9719025015	16	17	48	165	31	15	12	18	20	1.3663967611336
WK095700	21.1922374531	15	5	55	193	42	26	10	9	27.4	2.42232754081095
WK024305	21.2012979567	6	20	55	157	46	20	11	19	18.4	5.62805872756933
WK037505	21.0417170659	7	2	16	233	42	17	13	15	25.3	1.15702479338843
WK191605	21.0555587345	11	11	54	209	40	22	10	14	24	1.03092783505155
WK038103	20.3329778304	14	4	24	615	81	23	10	21	43.9	5.23715415019763
WK055308	21.3146579772	7	4	35	299	41	15	11	20	24.4	.581395348837209
WK051816	20.3965538926	13	11	54	243	39	19	10	12	29	-3.39855818743563
WK020204	22.0555576826	11	46	79	124	44	15	16	17	15.3	1.27388535031847
WK036105	20.8755340845	11	13	40	183	38	17	10	19	23.5	.232558139534884
WK014111	19.76841325	9	16	54	121	25	16	12	19	16.8	.503959683225342
WK036104	19.3669689966	11	14	44	180	39	20	11	15	23.9	2.46507806080526
WK048908	21.4516479822	5	8	27	218	27	15	14	17	26	3.44827586206897
WK051205	19.6502357953	13	21	45	153	39	21	11	17	22	1.38888888888889
WK051804	20.4610216368	27	11	30	381	82	26	7	18	43	7.07762557077626
WK060604	22.2964439981	9	17	51	129	89	18	11	14	20.5	1.83028286189684
WK024304	20.5520107602	6	6	41	273	47	22	12	12	26.5	3.74531835205993
WK077215	21.1774933472	12	16	47	220	31	19	12	17	23.3	1.27319307507181
WK048914	21.2676215267	10	21	41	233	14	15	12	20	25.7	2.44865718799368
WK039801	20.7344393468	8	11	43	197	45	24	12	15	21.1	.340136054421769
WK062203	20.0776156574	7	5	83	163	44	65	3	2	22.4	6.14525139664804
WK075803	18.3710238759	10	5	35	264	48	23	10	17	28.2	6.33668751699755
WK061213	20.4804627488	8	19	37	142	31	7	13	18	21.9	.181488203266788
WK099510	19.9729135607	10	20	44	119	33	13	11	14	21.7	-8.10810810810811
WK022810	20.374346257	9	20	57	177	42	12	19	18	18.5	4.49172576832151
WK039808	20.7412473423	9	8	17	176	36	13	12	17	22.6	-2.26628895184136
WK030717	20.9462879947	10	7	43	273	80	15	11	19	28.8	4.25170068027211
WK051201	18.9825044946	11	8	57	195	41	17	10	11	27.5	-.551470588235294
WK077700	20.3130278186	9	10	46	192	32	19	11	16	22.6	2.26070226070226
WK064205	21.8040139293	9	20	46	137	52	16	12	18	20.2	1.80555555555556
WK060308	21.5450364536	14	7	21	295	34	19	9	14	31.1	-3.74331550802139
WK061002	20.8383193714	5	8	51	159	54	20	12	18	20.5	2.80469148393677
WK055306	20.8740493373	6	3	33	216	38	19	11	17	22.4	-.785340314136126
WK010601	19.9211335815	16	9	60	116	50	24	11	12	19	3.87931034482759
WK079411	21.3270999238	13	21	73	145	51	19	12	16	16.9	.258064516129032
WK022811	21.1448645144	8	12	32	181	27	7	12	22	19.9	1.86335403726708
WK038102	20.2060990667	11	9	42	257	58	21	9	19	26.2	5.29061102831595
WK048401	18.8588363363	9	14	42	210	31	15	11	17	24.8	.264410364886304
WK039208	20.2207388183	12	5	28	320	50	19	12	19	31	4.13983440662374
WK053703	21.4113504707	6	5	44	253	41	18	13	16	23.2	-.606060606060606
WK039809	20.7896781425	7	6	65	186	26	56	5	6	24.3	14.7766323024055
WK040510	19.7612865993	9	4	50	222	109	23	10	11	28.2	4.81818181818182
WK048408	21.3121918536	9	8	26	260	18	9	12	23	27.5	1.74105729661285
WK098814	21.4755353282	12	13	47	166	53	20	10	14	20.2	2.28310502283105
WK045308	19.7193448559	7	5	33	247	23	13	16	17	24.5	.157878118092832
WK063704	20.1673848874	10	13	37	222	24	11	14	16	26.6	1.77650429799427
WK039401	20.5122774942	11	18	38	232	22	12	13	19	25.3	.940951861448248
WK014116	20.7876022652	12	29	57	104	53	13	13	19	15.6	-1.8005540166205
WK020002	18.0326755272	9	8	40	229	51	23	11	15	26.4	3.80103237916471
WK048404	20.9978409445	14	12	50	163	39	22	10	14	22	1.48401826484018
WK036102	21.0017323033	9	10	38	203	33	20	10	17	23.3	2.39938080495356
WK027502	19.1299539416	10	6	48	215	54	26	12	14	24.4	3.73490592530188
WK082804	20.7686325713	7	10	30	217	20	13	12	21	22.1	0
WK026806	20.2512295153	14	14	67	172	51	20	15	13	20.1	5.97907324364723
WK048918	21.3849229813	8	23	31	265	12	7	11	28	25.8	2.63157894736842
WK045303	20.1894313114	10	8	61	173	38	20	13	13	22.8	-7.12468193384224
WK053004	20.3135656416	9	10	42	152	33	9	12	19	22.3	-.293599530240752
WK039814	20.0850789491	8	9	26	201	19	13	12	20	23.6	-.468384074941452
WK098322	21.7699898226	18	25	48	129	48	14	12	20	16.7	2.28070175438596
WK040202	19.8601031251	16	6	28	508	54	27	12	16	43.1	3.7344398340249
WK079611	20.881890879	10	24	60	175	44	18	13	14	21.8	.0741839762611276
WK054200	20.4362735581	7	6	41	218	39	22	12	18	23.7	2.8100607111882
WK098812	20.7626869999	13	11	25	189	55	20	10	14	22.5	-3.40909090909091
WK167404	20.1758085935	9	15	50	181	33	26	11	15	20.4	5.21817363922627
WK051203	20.6730003357	8	9	75	188	43	20	10	15	20.6	3.55555555555556
WK061211	20.3721130853	8	12	42	147	30	16	13	13	24.1	4.73637176050045
WK040522	20.789681418	7	4	5	250	25	14	14	15	29	-3.48837209302326
WK015304	20.9060020447	14	18	60	163	36	15	21	14	19.7	-4.95552731893266
WK028900	19.5840526795	12	13	60	223	42	14	22	13	21.1	3.82611284799762
WK050511	19.7908936318	10	13	31	184	23	11	15	18	24.1	.0505561172901921
WK020217	21.1734891828	12	26	49	141	48	10	10	20	18.7	-4.42176870748299
WK190401	20.9556208532	10	13	36	190	34	13	12	17	23.7	1.70753064798599
WK020222	20.4057598821	12	13	44	153	32	10	12	19	20.9	.119142176330421
WK047915	20.2539364341	10	32	44	135	51	12	12	17	19.9	-.767543859649123
WK098323	21.0993396015	16	13	65	132	42	28	8	13	18.4	3.96196513470681
WK059000	19.7606045377	8	8	37	190	34	20	11	18	24.1	1.66588821423011
WK047932	19.9414188151	11	8	43	200	36	22	11	14	26.2	.687547746371276
WK040533	20.2779512695	8	15	34	188	20	10	12	22	22.9	.608519269776876
WK074802	18.8371324604	11	30	55	159	44	19	12	17	18.9	1.24305739222428
WK082807	20.4044002934	8	8	33	208	33	14	13	16	23.5	.0716845878136201
WK055307	20.9764363098	7	7	53	210	51	20	11	17	20	0
WK062901	19.3176401238	20	9	49	344	46	24	11	17	30.5	5.92261121347723
WK063201	20.3760845295	7	10	43	224	44	22	11	16	24.3	2.73696341112071
WK035300	19.566782441	7	12	37	234	24	14	12	20	24.9	2.43617797228301
WK030800	19.367507353	10	7	38	291	62	21	10	17	27.9	3.69733447979364
WK036107	18.8977830508	10	9	39	178	28	12	13	18	22.3	.183217295712715
WK026807	20.4394803864	13	20	67	145	42	21	11	15	19.6	3.42728297632469
WK098324	20.1950615032	20	20	18	142	37	11	12	19	18.3	-2.45161290322581
WK053707	20.5163775712	6	3	33	268	29	15	13	20	22.7	-.067842605156038
WK053005	20.6725250507	8	4	28	231	24	20	11	14	30.3	.500834724540902
WK079609	21.8114637553	10	17	62	183	37	17	12	16	20.4	3.30493157758843
WK035616	20.6643230223	9	14	52	194	43	15	14	16	21	2.03619909502262
WK022801	19.562944855	9	3	36	225	48	27	12	12	26.5	5.06527415143603
WK019331	19.0415842413	8	11	61	181	38	25	10	15	21.7	6.06060606060606
WK079415	21.2594657299	16	18	67	157	33	14	11	17	17.6	-1.13895216400911
WK063705	21.1646362028	10	14	35	214	22	15	15	15	27.1	1.32498193206456
WK020212	19.5023404812	12	4	23	332	80	17	12	18	34.7	1.71503957783641
WK034502	20.3071624804	5	10	43	224	31	17	12	20	22.2	3.6231884057971
WK020006	20.0959783879	7	6	31	232	15	13	11	21	24.7	.426666666666667
WK051206	20.5955153537	10	26	77	137	44	32	9	12	18.7	6.16822429906542
WK016407	19.7902460307	9	8	40	177	20	26	10	15	23.9	1.25698324022346
WK016405	18.6519966125	12	16	62	131	45	16	12	15	19.4	-1.57657657657658
WK040600	19.3477233288	9	9	43	268	66	18	12	17	24.9	5.45746388443018
WK038300	19.4649537296	8	4	21	236	60	21	13	15	27.6	2.36625514403292
WK098314	21.1002154453	16	15	59	142	41	23	10	13	19.6	2.23123732251521
WK059904	20.2637566346	10	26	55	157	54	17	11	17	22.1	.603500301750151
WK079412	19.7485907346	12	14	56	157	44	20	11	18	17.3	1.9140791152701
WK040203	20.1130049343	10	8	54	205	40	29	8	16	24.9	6.91754288876591
WK077213	20.8592719118	13	22	56	222	42	16	14	16	22.7	-3.35697399527187
WK192602	20.2660631225	9	13	32	297	16	11	12	24	26	.656340246783933
WK098813	20.6837010195	11	17	44	165	49	27	10	13	19.7	3.28867235079172
WK082801	22.0667635808	10	17	46	176	54	17	11	16	19.9	.478468899521531
WK019351	20.6891331594	6	7	48	192	31	12	12	19	21.9	.630600730169267
WK032111	20.5385773603	8	9	53	212	29	14	13	16	24.6	3.82916053019146
WK034501	20.5915969897	6	14	39	212	34	15	12	22	20.8	1.53102336825141
WK008042	21.0710214527	9	21	73	86	38	9	22	18	13.5	-.675675675675676
WK017302	20.4501864608	8	4	56	189	61	27	9	14	23.6	5.10805500982318
WK057900	20.2042543193	15	7	28	320	31	20	11	18	32.2	3.79746835443038
WK098822	18.9211610866	10	14	37	188	45	23	11	15	20.4	.50125313283208
WK038301	19.071537042	7	3	27	230	50	26	10	16	25.4	5.08474576271187
WK040520	19.5216650477	8	11	47	172	38	27	10	15	22.4	5.10083036773428
WK082601	20.5993349127	8	16	49	195	50	20	12	15	21.7	-.602006688963211
WK048913	21.4284517512	7	13	14	471	11	4	13	27	38.9	-3.14465408805031
WK053003	20.6330032349	11	10	33	166	36	16	10	17	23.9	-.63875088715401
WK059700	20.6431261466	8	9	48	194	28	23	11	15	23.1	3.34806629834254
WK024303	20.5132128652	6	11	51	193	44	20	10	16	19.5	-.223713646532438
WK022201	21.1194257945	8	5	53	188	39	26	9	10	26.1	1.61691542288557
WK062701	19.5993060708	6	9	51	190	44	27	11	17	22	3.92156862745098
WK099532	20.6998086186	9	14	39	146	32	16	10	17	20.8	1.65505226480836
WK030724	18.9486297857	8	12	23	226	16	6	11	26	25.6	-.36255767963085
WK035502	19.8464382264	10	19	62	219	47	13	15	19	22.7	1.15291262135922
WK024307	20.505084328	8	4	72	214	43	31	8	11	21.3	2.12765957446809
WK045125	20.8545442068	10	15	65	194	54	21	11	18	21.4	4.78325859491779
WK053102	21.389793278	7	5	30	196	31	15	14	18	24.7	.122249388753056
WK178301	19.8170013428	6	6	35	257	21	19	12	17	24	1.4003294892916
WK020005	20.959718595	9	7	46	169	35	15	11	19	21.2	1.20527306967985
WK017304	19.5609621416	7	1	38	218	55	27	9	18	23.3	5.45454545454545
WK061003	21.0613620857	5	9	49	179	34	21	12	18	22.2	3.91498881431767
WK089902	20.0642165841	21	7	51	117	45	23	9	13	19.2	1.43781452192667
WK040511	20.8173561096	7	6	43	213	56	20	10	17	23.6	6.33397312859885
WK008046	19.533000946	9	6	65	98	50	25	15	8	20.4	5.41666666666667
WK062600	18.7817331174	13	8	38	283	41	21	11	18	29	3.48697394789579
WK030719	19.6568995577	7	4	20	247	35	17	13	17	25.3	.593471810089021
WK034206	18.5302337923	8	8	39	267	30	20	11	16	25.5	2.98507462686567
WK086100	20.0337562675	10	6	37	238	38	23	10	15	23.9	.827040632865876
WK039700	19.9742077761	13	5	37	375	65	26	9	18	34.3	6.98709390298175
WK039806	20.0902339218	8	12	39	196	41	25	11	17	21.3	1.13285272914521
WK048905	21.3727139513	8	7	34	217	37	20	10	16	27.1	1.78817056396149
WK037701	19.2978746909	14	3	22	559	83	20	11	21	40.1	4.583835946924
WK188302	20.0100919371	18	7	49	144	34	16	12	15	21.2	1.00697134004648
WK015306	19.4133231651	12	24	49	147	34	18	13	18	18.3	1.59566681305812
WK167403	19.2366245042	12	23	49	153	42	22	11	15	19.5	.710227272727273
WK048909	21.2960843759	7	7	30	245	19	12	13	20	27	.470366886171214
WK020218	21.0193543543	10	44	79	121	44	18	13	18	14.6	2.96495956873315
WK034505	20.6978771941	6	5	29	232	29	12	13	19	23.2	-.539169045353631
WK028100	20.0186026444	9	21	55	161	49	17	12	17	19.3	.735480598529039
WK047923	19.5107829749	10	17	38	199	23	10	16	16	23.9	-.368399508800655
WK098821	19.9921775699	11	22	50	168	49	22	11	15	19.4	-.972972972972973
WK078507	20.0627346039	6	3	21	304	53	22	10	18	26.4	.628930817610063
WK062703	20.5088073638	7	12	34	176	50	20	10	19	20.7	1.60142348754448
WK032110	21.1227590903	7	5	32	258	28	14	14	16	28	2.30215827338129
WK048201	20.920999527	5	3	38	216	53	21	10	20	23.5	3.05676855895197
WK038502	19.5922217222	3	2	20	231	32	15	12	19	22.7	-.948091964920597
WK003403	19.7724727932	10	29	34	178	19	7	13	22	22	.368539325842697
WK030100	19.5207537897	9	5	55	186	46	21	11	13	23.6	3.71243370654095
WK045700	18.6962747753	11	14	47	222	39	19	10	16	25.5	3.46725371491469
WK093501	19.2767706641	16	3	32	323	61	28	11	13	32.7	6.36467889908257
WK016600	17.3104031935	5	6	44	183	39	16	12	20	19.7	.91324200913242
WK055311	21.4179992676	10	3	23	502	51	32	10	16	39.3	0
WK051308	21.5196602091	9	7	12	321	35	15	13	16	30.8	-1.23456790123457
WK188305	20.7580682109	16	9	44	139	47	22	11	13	21.1	1.76149649259548
WK099544	19.6753289253	10	22	33	167	28	10	12	21	21.4	-1.2486308871851
WK068703	20.8653797535	10	13	46	161	27	17	11	19	21.1	1.89406099518459
WK035503	19.6578387762	9	19	53	237	40	18	11	19	24.4	3.6734693877551
WK061202	20.1059989929	11	13	45	122	51	20	11	14	22.9	-.638977635782748
WK040004	20.6148530425	10	18	63	131	40	20	13	16	20	1.93477059148701
WK020219	21.294852521	14	22	70	142	37	23	10	13	20.5	2.13675213675214
WK020216	20.3953803727	11	35	58	139	55	8	11	21	18.4	-5.15222482435597
WK162121	21.0817203459	7	9	44	217	44	25	9	19	23.4	4.75030450669915
WK020007	19.9330440131	9	15	53	182	28	19	11	19	20.4	2.91777188328912
WK040531	20.6130109417	7	4	28	234	33	27	10	14	25.1	1.75879396984925
WK055305	20.6618820497	9	5	46	223	32	13	11	15	23.2	-1.36054421768707
WK045135	20.875152866	12	17	55	189	46	25	10	18	22.8	4.3360433604336
WK068702	19.4954255117	11	10	52	147	49	21	12	16	20.1	4.5662100456621
WK024309	20.5897667448	7	3	24	212	45	20	10	21	25.7	1.85185185185185
WK064206	20.6998443955	8	11	53	167	39	24	11	16	22.8	3.8961038961039
WK174200	20.6847787013	3	5	39	193	38	24	13	18	18.7	3.98379473328832
WK093506	20.0909252008	16	8	50	171	27	16	15	13	21.9	1.97610294117647
WK039813	20.8615801411	7	9	35	227	22	11	13	19	24	2.79329608938547
WK020008	19.5063412647	8	5	40	240	44	25	10	15	26.6	4.01445202729827
WK086101	20.7062302967	10	5	27	262	25	12	12	18	26.6	.0379506641366224
WK047300	19.0417984472	13	7	48	229	49	23	10	14	24.4	3.45167652859961
WK020214	20.1922622394	11	7	38	191	83	10	13	15	25.9	1.8359853121175
WK057500	20.2057228782	10	5	37	285	29	17	12	16	25.3	-.720461095100865
WK082806	20.4937844562	10	21	49	178	42	23	12	15	20.4	1.8140589569161
WK015008	20.4017140338	11	10	25	160	36	10	11	21	20	-.232738557020946
WK039602	19.5413749946	10	4	39	231	25	17	17	14	24.8	2.27272727272727
WK048919	21.4579982758	9	15	18	293	9	4	7	27	28.8	-2.53164556962025
WK038302	19.9603086145	8	4	31	247	38	25	11	15	28	4.1740152851264
WK031000	19.6878282138	9	10	50	240	56	20	11	18	25.3	4.49251247920133
WK088000	18.699836533	6	6	43	202	38	22	12	16	23.6	.72769054002298
WK077710	19.7802069603	9	8	35	232	20	14	10	20	23.8	.273522975929978
WK152500	20.1515731008	9	6	40	258	34	19	12	17	25.8	1.41479099678457
WK085800	19.2648587685	10	4	42	241	37	27	9	13	23.6	1.60454208837324
WK030704	20.6283954477	9	10	90	114	39	5	32	9	19.7	0
WK055312	21.2188682298	9	5	40	233	42	23	12	18	22.6	.709219858156028
WK019350	20.0613350926	6	5	40	245	25	12	13	18	25.2	1.14787305874409
WK045306	18.599718138	9	2	28	287	59	21	11	16	27.9	1.68498168498169
WK015005	19.0969977494	12	11	64	158	44	29	10	15	20.3	7.61179828734539
WK051815	19.3765474312	16	8	41	435	23	31	11	11	37.7	-1.59453302961276
WK167402	20.6871463561	12	30	50	167	64	13	12	19	18.9	-1.97452229299363
WK011850	19.9825344925	7	6	50	136	44	23	10	16	18.4	2.13537469782433
WK053101	21.3644067019	5	6	35	189	48	21	12	20	22	4.68123049487294
WK078511	19.6400745882	8	6	56	196	46	37	9	13	20	4.73815461346633
WK020221	19.6774408082	12	14	51	147	38	20	11	16	20.1	1.78861788617886
WK074801	20.2752265849	10	9	39	198	35	16	11	15	24.3	1.55586987270156
WK184200	19.1015630388	6	5	27	271	22	15	13	19	25.5	-2.13478442863123
WK032701	20.0508742286	9	4	31	248	39	24	10	17	26.8	3.57142857142857
WK190400	20.2165124658	8	5	36	281	41	24	10	16	29.3	4.96062992125984
WK026808	20.6736678468	12	16	47	169	28	9	14	18	20.5	-2.32634338138925
WK039804	20.2913990021	9	7	12	176	43	21	11	19	21.2	-.321543408360129
WK077720	20.9095452305	10	10	38	215	39	21	11	16	23	2.20653133274493
WK085506	19.3172310827	9	13	36	237	28	16	13	16	24	-1.40555365101131
WK039905	19.8764139679	7	4	36	256	47	29	10	15	24.3	3.36134453781513
WK016406	19.847154896	9	8	47	159	34	18	10	15	22.1	-.09765625
WK051307	20.4379241698	7	21	39	189	24	10	15	22	22.5	2.15644820295983
WK020211	19.8760516367	11	8	63	187	52	22	9	15	23.9	4.20624151967436
WK008045	20.277563197	8	7	46	136	39	27	10	16	21.4	5.90943975441289
WK047962	19.230908297	8	9	48	206	40	21	11	18	23.9	1.86766275346852
WK078501	20.0888245624	6	2	45	217	57	30	9	11	23.7	5.30612244897959
WK030718	20.6699652363	11	3	14	550	63	22	10	21	43.8	3.51145038167939
WK053706	20.0990988591	8	11	25	293	16	4	14	30	22.1	-.533333333333333
WK167405	19.8096332107	12	23	39	180	41	19	12	18	19.7	3.04878048780488
WK020210	20.4532269565	10	14	91	129	89	14	10	15	16.6	3.125
WK063202	20.0231186984	8	9	40	224	30	11	12	20	25	1.15303983228512
WK066401	19.7075425117	9	8	48	189	29	22	11	15	23	3.44066237350506
WK086700	20.353644021	9	10	45	207	40	21	11	15	22.1	.600755235152763
WK189204	20.1951275941	7	7	34	231	28	15	12	18	26.5	1.17241379310345
WK048912	21.1840205097	9	12	54	250	16	15	13	17	26.7	-.327868852459016
WK071519	19.9640937377	14	14	36	139	45	28	10	15	21	2.252036415908
WK029900	19.009947755	11	5	42	173	40	23	10	15	21.7	2.701561840439
WK020003	19.4059283713	7	5	34	219	34	20	10	15	24.3	1.83327568315462
WK190001	18.3761494497	7	4	44	168	32	20	11	18	20.6	1.52818991097923
WK051844	20.6154353169	10	27	35	268	11	7	11	27	25	-.703541969917516
WK001409	19.0110911298	10	11	44	148	33	9	13	19	20	-.684827271343783
WK055314	21.3244869263	7	7	56	216	43	29	9	14	22.3	3.28358208955224
WK048920	21.4756671917	7	32	34	242	8	7	9	28	24.1	-1.81818181818182
WK038800	18.0690250823	8	4	46	182	54	23	10	13	22.4	1.46370023419204
WK082602	19.6183541883	7	4	20	247	53	18	10	16	25.1	.737100737100737
WK001802	18.8435763647	8	22	59	103	43	22	11	17	16	3.4209428452232
WK040521	19.2308875196	10	13	43	153	34	12	12	17	21	-1.3968253968254
WK061215	20.9614703735	9	9	21	207	18	12	14	17	27	.165562913907285
WK079610	20.0814419877	10	7	34	218	24	12	12	18	25.3	-.4940424295263
WK053400	20.6797060558	10	6	37	227	38	19	10	17	24.4	.787777512532824
WK047951	19.8764258873	11	10	55	155	34	21	10	15	21.5	.870322019147084
WK014117	18.9485191638	7	5	28	216	49	19	10	20	24.5	.981767180925666
WK020223	20.4596616402	12	17	40	181	22	10	12	21	22.2	.844205679201842
WK039610	19.8219548758	10	10	39	272	8	4	10	29	24.7	-2.02991452991453
WK162111	21.4400203859	7	8	35	226	44	23	11	18	23.7	4.12844036697248
WK039402	19.8418496884	10	12	32	256	18	13	10	24	25.2	.65694600224323
WK019322	18.4206503275	6	10	41	225	10	7	8	29	22.5	.0667408231368187
WK015303	20.9542675863	14	13	56	122	58	15	18	14	18	-5.41976620616366
WK016404	19.3410015106	10	17	51	164	42	29	9	16	20.9	5.12249443207127
WK007401	18.6431456897	7	8	51	165	21	21	11	17	21.5	2.45388096066829
WK095705	21.3730263919	18	24	47	139	34	9	13	18	18.2	.962379702537183
WK029400	19.4099098191	10	7	34	159	39	21	10	17	20	1.3919575784357
WK039807	20.2744667222	9	6	24	202	41	29	11	12	23.3	.56710775047259
WK014118	20.2182459663	11	12	39	153	39	20	11	17	19.3	2.30394328754985
WK024310	20.9937042088	6	19	50	190	54	14	12	20	19.4	1.82094081942337
WK082606	21.0229247954	10	8	39	212	33	14	12	17	23.9	1.11310592459605
WK088201	19.0588529234	20	4	44	148	45	24	10	12	22	1.27523910733262
WK178304	18.7222327274	7	4	32	236	21	17	13	18	22.9	.409539869910865
WK035613	20.6534687796	7	5	45	222	48	21	10	16	24.5	1.88953488372093
WK085601	19.5405983106	9	8	38	220	31	18	11	17	22.7	1.33821665023243
WK053001	19.9481920171	9	12	48	182	42	18	12	16	23	.800640512409928
WK051803	20.4401181362	25	7	26	555	55	41	9	11	48.4	12.8608923884514
WK078506	19.6764642831	8	4	42	200	59	24	9	15	20.4	2.47422680412371
WK030711	20.323704761	9	16	34	202	37	25	9	17	23	4.05844155844156
WK068701	19.0110505803	8	3	34	203	38	25	11	17	24.4	4.9813200498132
WK034410	19.7277156373	8	14	32	270	15	11	9	25	26.2	1.458653213424
WK037509	20.7057151932	9	12	33	263	22	3	11	30	23.3	-.340136054421769
WK071804	20.1409892519	13	8	27	179	25	14	12	19	22.9	-.153846153846154
WK047972	19.1705004582	7	17	28	235	13	6	10	29	23.5	.0333889816360601
WK055304	20.27258337	6	4	26	263	27	15	12	15	26	0
WK024308	20.0783676358	8	10	48	189	35	18	11	18	21.4	3.1328320802005
WK162125	20.4909252556	7	7	29	254	25	10	13	23	26.4	-.197628458498024
WK032700	18.6345357407	8	5	34	237	34	15	11	16	27.1	1.10429447852761
WK060309	21.6284731138	12	12	35	266	25	15	12	15	29.5	-.595238095238095
WK021600	19.1045102848	9	13	39	220	34	16	12	19	23.4	.81551286698079
WK038402	19.9344785297	12	22	60	274	22	16	15	15	27.5	1.09289617486339
WK048911	21.6113838581	5	4	20	268	16	12	13	23	27.4	4.40677966101695
WK177100	20.2249737295	10	8	37	220	37	19	11	17	23.3	.783289817232376
WK079701	19.1687032942	6	8	37	254	34	18	12	16	23.3	.575657894736842
WK030728	19.8753231359	8	15	25	283	10	3	9	32	25.4	-1.17044623262619
WK009000	18.4635808831	6	5	43	156	36	20	11	18	20	1.77249270809962
WK050510	20.0838278659	7	4	27	264	40	24	11	17	27.3	3.5799522673031
WK078502	20.2138117935	7	5	18	268	41	24	10	16	24.9	2.86458333333333
WK003401	19.0860739846	10	18	48	181	31	16	11	17	22.8	3.47648261758691
WK017305	19.7144562962	7	1	28	300	50	33	8	15	29.1	4.17827298050139
WK079413	20.2840706464	9	7	38	216	27	16	11	17	21.3	-1.00594421582076
WK035200	19.7015615309	7	5	35	245	32	15	12	17	25.1	2.22286374133949
WK047941	19.1555993398	9	11	53	165	76	17	8	15	23.2	-2.13464696223317
WK040604	19.027352146	9	2	27	443	50	33	10	16	35.4	5.6390977443609
WK034201	19.7278396055	9	6	35	315	47	24	10	16	29.6	3.28486806677437
WK055310	21.4179992676	9	1	50	260	41	45	6	13	28.2	14.1891891891892
WK022202	19.2058170295	9	11	66	148	43	25	10	14	19.3	4.49101796407186
WK019314	19.9649982452	10	6	58	215	42	19	23	14	22.8	3.15789473684211
WK064204	21.0487837295	8	5	24	196	27	12	14	16	26.1	.153846153846154
WK030801	18.6573361201	8	7	40	229	37	21	10	17	23.4	4.13265306122449
WK079606	19.3828859031	6	4	32	258	32	16	13	16	24.5	1.27084988085782
WK001801	19.8192998886	8	8	52	109	52	24	10	14	19.5	2.20913107511046
WK045145	20.7062018859	13	9	35	230	24	15	10	19	27.6	.151057401812689
WK016403	19.8428820043	10	10	31	173	33	15	11	19	21.7	-.510805500982318
WK022812	21.094617761	8	6	19	209	21	10	15	21	22.7	.0583771161704612
WK039702	19.3094575853	13	4	27	429	86	15	7	26	37.5	6.19469026548673
WK098410	19.357613594	11	12	46	196	25	18	11	17	21.9	.531632110579479
WK190103	19.3298538402	6	7	25	229	35	14	13	21	23.2	-.982928091050181
WK039405	20.6649066637	12	8	35	285	44	22	12	16	29.3	3.54166666666667
WK011440	19.1206640953	7	3	52	155	24	57	7	4	22.4	16.504854368932
WK082803	21.2844088046	9	10	33	210	51	18	11	15	24.5	.0838222967309304
WK039606	19.0527247071	9	5	40	219	29	22	13	14	25.1	1.03806228373702
WK015809	20.55036111	9	8	61	159	55	26	11	9	21.3	-4.76190476190476
WK010604	19.9345012506	11	13	42	131	42	17	13	20	17.4	.66577896138482
WK011900	19.3583837317	6	6	45	183	35	17	10	18	21.8	2.43690165361184
WK099522	19.524988448	10	14	40	170	35	17	11	19	22	2.83300198807157
WK040003	19.6808518001	10	9	61	157	60	23	10	15	22	4.36046511627907
WK092800	19.7693350391	24	5	43	131	43	21	10	13	20.1	-1.21703853955375
WK048915	20.5008779738	9	19	46	235	15	19	10	19	26.3	1.09289617486339
WK075300	19.4220242522	8	6	26	262	29	17	12	18	24.8	-.192206884501136
WK051841	21.664982071	10	8	16	432	13	20	7	15	35.9	-5.71428571428571
WK040005	19.7220288344	10	6	64	152	41	33	10	11	21.5	4.64495461825948
WK075700	18.7725090003	7	9	43	224	38	19	11	17	22.7	.862068965517241
WK162126	21.1706504467	8	8	6	318	8	5	7	30	30.4	-4.17754569190601
WK040008	19.9188154272	9	6	21	182	31	13	12	17	23.8	-1.25332320546905
WK071805	21.0153518666	11	8	39	142	44	20	10	17	20.3	1.1175898931001
WK058400	19.1290437407	6	4	36	227	29	18	12	18	25	2.21378874130297
WK029601	20.3760721798	8	5	36	215	27	17	11	18	22.7	1.42243295303008
WK098331	20.9038512042	13	9	35	180	38	23	10	15	21.3	.258665287118469
WK086501	19.0741296691	9	4	47	266	34	19	11	17	23.8	1.52487961476726
WK040612	19.4257050973	9	8	18	324	17	15	11	18	30.2	.200803212851406
WK190101	18.3629152025	7	9	41	256	45	25	12	16	23.2	3.37711069418387
WK030303	19.5081493031	7	12	60	167	38	29	13	14	19.3	7.16486902927581
WK082605	19.3368259637	10	21	57	197	43	24	11	17	20.9	3.27022375215146
WK098325	20.6949864006	20	15	38	148	29	7	13	17	19.1	-1
WK152501	20.2254977078	8	5	28	284	29	13	13	21	26.5	-.459921156373193
WK078505	20.1320997598	9	3	41	220	62	22	9	12	23.1	2.22222222222222
WK078400	19.6117832107	8	9	38	218	30	17	11	18	22.1	.355977454761198
WK022209	18.6349965898	8	11	49	193	43	20	11	16	20	1.10497237569061
WK014700	19.1728703941	7	4	35	202	36	20	11	18	22.9	1.00857286938981
WK178305	19.3875422701	9	4	34	231	22	18	13	16	23.6	.436999271667881
WK034204	19.679230417	8	21	44	255	48	23	11	16	25.2	3.74064837905237
WK051211	20.2264728006	8	6	31	245	21	9	14	23	25.3	.226628895184136
WK162123	20.2733126235	8	14	32	260	8	11	6	27	26.3	1.44189991518236
WK063708	21.7363551657	9	16	18	214	24	13	15	13	25.9	-6.04026845637584
WK031001	18.7370124936	11	5	42	338	47	28	10	16	32.4	6.02883355176933
WK167407	19.5427314199	8	5	21	245	22	13	13	18	25.8	.239808153477218
WK022203	20.752305184	6	8	39	180	55	24	10	15	21.6	7.38738738738739
WK093503	20.7760782463	20	6	61	161	55	20	15	12	20.1	1.55555555555556
WK020901	19.2274798108	8	5	35	224	25	14	12	17	24.3	.609402205455601
WK048906	21.1462496519	6	5	16	324	7	10	10	24	30.6	2.46913580246914
WK008036	19.3243633044	7	6	36	153	29	15	12	17	21.8	0
WK024312	19.8744621208	6	8	29	246	10	9	10	25	23.8	.0540540540540541
WK086000	20.0909014653	10	12	33	217	29	17	11	18	22.7	.682852807283763
WK011444	18.334334098	13	8	49	125	42	23	11	15	18.3	4.15512465373961
WK017312	19.2865811467	6	5	17	263	19	10	11	24	24.2	-2.78044103547459
WK054500	18.9922418852	8	14	49	211	35	18	12	18	21.3	1.89412336085478
WK020220	21.0826636036	9	4	40	222	17	29	11	14	22.5	5.67375886524823
WK015007	21.2299548519	11	39	57	121	26	9	19	15	16.5	-5.28683914510686
WK016303	20.1529676518	5	1	31	219	45	31	9	13	22.2	3.83673469387755
WK047942	19.6750385978	7	14	51	192	22	18	14	17	22.7	2.71216097987752
WK034203	18.1717351131	7	12	29	310	16	8	10	25	26.5	-.9765625
WK045307	18.9176325572	11	3	34	444	74	24	11	18	34.8	1.09204368174727
WK043700	19.2009352613	12	11	45	294	36	19	10	18	29.9	2.78824415975885
WK095702	20.1420188376	17	17	47	146	35	17	11	15	19.8	-1.1353711790393
WK098315	19.8209166122	17	12	54	196	39	19	12	16	21.4	1.16383169203223
WK010603	18.515233984	7	5	53	150	42	23	10	13	22.9	.258732212160414
WK034000	19.7447171334	8	4	45	200	71	20	10	14	22.4	3.03030303030303
WK054701	19.2137472661	9	6	22	297	35	15	14	19	27.3	1.14213197969543
WK034003	19.6383127126	7	12	55	211	50	19	11	19	20.7	1.06951871657754
WK014112	21.0542961108	9	5	31	174	46	22	11	17	23.1	1.76470588235294
WK089903	19.6248488659	21	6	44	119	38	20	11	14	17.9	2.46636771300448
WK001803	17.9714913366	6	5	21	200	24	24	8	19	24	4.59016393442623
WK040530	20.3541595013	6	4	35	195	20	23	11	17	22.4	1.28617363344051
WK015009	19.0741704012	8	11	18	242	13	7	10	28	23.4	.32
WK037700	18.6774989643	13	5	41	581	84	30	8	18	39.8	7.89889415481833
WK077900	20.4201182742	6	3	41	207	29	19	10	17	23.3	1.83852917665867
WK189500	18.1862004921	7	4	42	131	38	24	10	15	19.4	3.46439373109706
WK050506	20.0219993591	14	25	44	109	47	21	11	15	19.7	-.371747211895911
WK192601	19.2266970813	8	8	33	244	22	16	12	20	24.9	.602668962548429
WK044100	18.7825563459	7	5	39	206	38	23	10	16	22.8	2.27580601463018
WK030103	19.367771475	10	6	49	162	36	20	10	18	20.3	4.6742209631728
WK015010	19.4846164947	8	6	35	208	22	17	12	17	23.5	1.0697911360163
WK034002	19.7494417314	6	7	45	200	36	20	10	20	21.7	3.40136054421769
WK026701	20.2202277366	5	7	37	236	31	16	11	20	21.8	.500577589526377
WK057501	19.4022597782	15	4	31	403	38	24	9	14	30.1	.479616306954436
WK017700	19.6852640721	5	7	57	197	44	29	10	13	19.7	4.09982174688057
WK011442	17.724847452	7	7	58	129	56	23	11	15	18.1	4.55675227837614
WK076601	18.8672673406	6	6	31	221	35	19	11	17	22.6	.824652777777778
WK032705	20.0003297862	8	7	43	252	23	12	13	18	25.3	1.65289256198347
WK071510	19.3962535794	20	8	62	118	36	33	8	8	22.2	-.189393939393939
WK045115	20.7626381455	16	11	57	189	34	13	11	13	26	-3.86740331491713
WK035611	20.34064592	9	9	50	204	40	22	10	17	22.9	1.44404332129964
WK060608	22.2316158887	9	4	33	260	40	13	11	18	21.6	-10.4477611940299
WK174201	19.6082338042	3	6	28	214	32	12	14	25	18.1	-.771336153271958
WK038801	18.3452689808	8	9	36	179	25	13	12	19	21.3	-2.28774783934926
WK080910	19.2944277997	6	4	43	230	34	18	12	16	21.2	1.57016683022571
WK170900	19.000498144	7	6	37	210	21	21	10	16	23.9	1
WK071803	19.3274231245	10	8	37	177	43	26	9	15	24.7	2.15827338129496
WK059927	19.7781803552	10	9	46	156	42	20	11	16	23.7	.767676767676768
WK014113	19.9836688082	10	9	55	185	32	18	11	17	21	-.258843830888697
WK062702	19.9802397993	7	5	39	223	14	14	14	17	25.5	-1.60427807486631
WK011446	19.2525060494	9	9	45	126	37	17	11	17	19.2	2.40256273358249
WK170502	19.4378923116	8	3	33	215	36	17	10	18	23.4	1.33260810443296
WK098823	19.8852821409	10	9	37	200	28	11	13	17	22.4	.396825396825397
WK048904	21.4214450925	9	4	20	282	39	18	12	19	30	-2.26130653266332
WK040605	19.1120476723	9	15	38	289	27	16	12	17	26.6	2.23880597014925
WK088202	19.0772540775	20	2	32	153	41	20	10	15	21.1	1.29712201053912
WK167406	20.6533099178	9	10	28	235	33	15	11	17	25	1.18421052631579
WK082000	19.4833836583	9	3	30	291	31	23	11	16	27.6	1.14068441064639
WK039817	20.4287778289	9	14	31	230	9	5	9	28	24	0
WK192603	20.8270328659	8	11	27	269	16	10	11	26	26.3	-1.02389078498294
WK099511	18.8755592442	9	31	42	146	40	18	12	19	18.2	.552486187845304
WK039902	19.1003219024	8	3	15	352	45	29	9	17	30.9	2.31729055258467
WK053201	19.4469061731	7	5	32	176	28	19	12	18	20.9	.230733733271804
WK015800	19.8618625497	7	6	31	201	37	22	11	17	21.3	.480905233380481
WK017313	19.1530687187	7	3	20	203	31	8	13	21	22.4	-2.27272727272727
WK162122	20.2899971008	7	7	31	218	38	21	11	17	26.1	2.13219616204691
WK073600	19.3238100908	8	8	41	254	34	17	13	16	25.3	1.48992112182296
WK038500	18.6729043991	6	9	35	255	36	21	10	18	24.6	2.98120544394038
WK095703	20.6255470712	14	9	39	186	34	21	11	15	22.5	2.03412073490814
WK084401	18.6942101909	4	2	29	283	40	27	9	14	24.2	3.83275261324042
WK014114	19.8399768827	11	33	55	133	43	24	12	16	17.3	2.82317979197623
WK078509	19.6783713715	7	3	25	226	35	12	10	19	25.9	-.232558139534884
WK010607	19.4529998997	6	4	21	187	22	10	13	21	22.8	.315706393054459
WK017311	19.5957593357	11	13	35	174	41	22	10	18	19.6	1.22050447518308
WK045165	20.2222980769	9	6	29	264	25	13	14	17	29	-.427715996578272
WK060800	19.2116512217	6	10	43	215	40	19	12	18	22.8	1.42857142857143
WK029300	19.9786324753	10	8	43	182	31	15	13	16	21.6	1.55269243475388
WK020354	19.4224056054	5	5	36	253	29	15	14	23	20	1.26501200960769
WK082400	18.5276787796	7	5	36	314	35	22	11	17	25.6	1.58132530120482
WK024311	20.4647951756	5	6	30	247	24	14	12	19	23	.856793145654835
WK173400	19.1474131993	9	5	36	231	29	16	11	20	23.7	1.60577146846637
WK015308	19.3194512861	12	8	36	165	23	13	11	22	18.8	.725689404934688
WK015002	20.0344353735	6	3	19	194	76	14	9	20	22.3	-1.6597510373444
WK055313	20.8281409714	11	7	51	212	45	18	10	19	22.7	3.15186246418338
WK034001	19.7488814915	6	2	26	263	44	23	9	19	25.2	.813008130081301
WK080920	19.2525520235	6	3	38	244	34	18	11	16	23.8	-.402252614641995
WK042500	18.7611888915	12	7	29	368	52	22	9	21	33.8	3.7198488811392
WK061306	21.0313705723	7	19	28	263	9	8	7	28	27.1	-.542740841248304
WK009800	18.4617794986	4	5	52	154	35	24	10	17	18.6	1.91387559808612
WK020209	19.3999460943	11	3	49	256	61	26	7	17	28.5	4.55580865603645
WK030104	19.2285069651	7	4	25	222	17	9	11	24	23.3	.0604960677555959
WK165200	19.0951149202	6	3	38	227	28	16	11	18	21.2	-.0313381385145722
WK039604	18.612078549	5	1	18	345	34	21	16	11	25.3	-2.54957507082153
WK086500	18.8075885903	10	4	37	376	45	20	11	18	31.2	.24174053182917
WK074803	19.8434741926	10	7	29	248	19	15	11	19	26.5	1.31203650884199
WK031002	18.4236141335	12	6	36	502	44	26	10	17	39.1	6.6735112936345
WK011443	19.6781167343	11	18	51	117	47	23	11	16	17.2	3.1470777135517
WK084402	19.4332237234	5	3	37	227	26	16	12	17	21.8	-1.35722041259501
WK079416	19.8282227606	8	2	13	377	28	27	10	16	32.3	-.376647834274953
WK092802	19.07000512	26	4	36	140	40	21	10	13	21	-1.09310214851112
WK039410	20.3347463632	6	5	31	270	23	12	15	17	24.1	-2.38095238095238
WK030725	20.2029924127	5	9	40	366	6	15	18	15	20.1	-5
WK022830	18.8392613203	8	3	26	284	41	24	12	16	25.8	3.47361389445558
WK039904	19.2645659977	9	6	30	245	39	24	10	17	26.5	3.79746835443038
WK071520	20.5454310839	13	10	38	162	35	22	11	15	23.4	2.7027027027027
WK063203	21.10893283	6	7	14	284	15	8	10	26	28	.639906922629436
WK075600	19.3071783294	9	6	45	222	32	21	11	15	23.2	2.50513347022587
WK062704	20.6691282576	7	6	39	235	24	17	13	16	24.8	-1.11675126903553
WK031300	18.3314713605	4	4	23	250	34	15	13	21	21.4	-.146412884333821
WK061303	21.230921197	7	8	44	238	25	18	13	16	26.9	-1.18798043326345
WK048930	21.4199096729	7	4	14	265	8	12	11	15	25.1	-5.88235294117647
WK011851	18.6547945691	6	3	29	183	24	15	11	20	21.9	.905469032959073
WK017101	18.6323435635	6	8	39	166	28	18	11	19	20.2	1.40570089808669
WK007200	17.7630363951	8	4	46	152	34	22	11	17	19.7	.068073519400953
WK004700	19.518990468	5	8	39	132	37	22	10	16	19.3	2.37085101073122
WK037001	18.6094724866	6	3	19	309	38	23	11	14	27.1	3.07101727447217
WK040601	18.7885987785	9	12	40	367	60	21	11	19	28.7	2.85714285714286
WK158101	18.7907578887	8	8	39	302	44	23	12	17	28.2	3.46740638002774
WK167600	19.408018322	7	4	45	187	34	23	10	15	22.8	3.17748524738992
WK162131	19.3240013123	7	7	33	267	24	24	9	20	24.6	3.35329341317365
WK162132	19.3444011688	7	9	31	241	27	12	13	20	25.7	-.582847626977519
WK074300	19.3863185584	6	4	34	262	29	20	11	16	22.5	-1.82737169517885
WK085801	19.5001289519	8	4	37	241	33	15	12	16	23.3	.836586726157278
WK014119	19.540542305	9	11	24	186	21	10	12	21	22	-1.59517901453385
WK059917	18.8298024733	8	5	61	214	24	22	11	15	24.4	1.34128166915052
WK022207	20.0088745876	8	6	27	208	14	11	10	23	22.9	1.86255619781631
WK057600	20.1104481681	10	4	38	266	33	19	12	17	23.2	-.470072077718584
WK040513	18.65077543	10	25	54	151	35	15	12	18	19.3	.629722921914358
WK039903	19.9333465783	7	2	23	292	54	27	9	17	27.2	4.47247706422018
WK063801	19.9764718399	7	7	28	249	38	16	14	17	25	.588235294117647
WK045000	18.4743345915	7	4	32	238	28	15	12	19	25	-.11333585190782
WK075809	19.4647270497	6	2	23	290	30	22	11	18	26.1	1.60381447767664
WK041500	18.7795420425	8	6	37	262	36	21	11	16	27.1	4.54794520547945
WK028101	19.6999583675	8	10	35	223	26	13	13	19	23.6	.600750938673342
WK055317	20.8450012207	5	4	10	278	24	6	17	22	23.7	-4.34782608695652
WK171900	18.8925818377	5	2	34	229	21	21	11	15	22.6	1.2123745819398
WK079705	19.3955228662	7	4	37	262	29	18	11	17	23.6	-.22002200220022
WK150704	19.0353006519	7	4	33	223	21	19	12	16	22	1.3307240704501
WK062000	19.2375264884	7	11	42	207	38	18	11	18	23.2	2.07687538747675
WK027500	17.3997617522	8	7	44	194	43	24	10	15	22.3	1.51913526146655
WK077902	19.8081929646	7	3	40	186	35	18	10	16	23.1	-.650289017341041
WK019703	19.6753456549	7	4	30	176	34	20	10	18	20.1	1.21235823230348
WK053708	19.4276357424	5	3	26	269	24	12	12	23	23.7	-1.01214574898785
WK041700	19.5542170364	13	5	37	541	59	30	8	16	37.3	6.353591160221
WK050100	18.9948288106	9	4	42	221	20	20	11	15	27.5	3.00395256916996
WK173500	19.3903848184	7	5	46	190	41	24	10	15	21.1	.824499411071849
WK029700	19.4996485197	7	10	41	218	27	18	11	19	23.5	1.29652864910079
WK076200	18.5603190296	6	4	36	250	33	19	13	16	21.7	.327868852459016
WK192119	18.1271323246	5	3	41	189	31	22	11	17	21.2	1.99539524174981
WK098803	20.2417256977	8	5	14	285	17	12	13	19	26.3	-1.08695652173913
WK030102	20.680872334	9	8	41	174	56	20	10	17	21.2	1.42857142857143
WK007000	18.1859502253	6	4	42	134	48	24	10	15	19.3	2.0042194092827
WK022500	18.9939492052	6	7	42	218	26	16	11	19	22.2	1.58862876254181
WK078503	20.1939630741	6	3	27	256	26	13	12	17	25.4	2.8436018957346
WK168400	19.8495733985	12	13	45	193	34	18	11	17	20.8	.663972286374134
WK043100	18.6297393953	6	5	36	265	26	19	12	17	25.3	2.24288840262582
WK011441	18.7507944215	7	3	32	200	36	32	10	12	25	2.73722627737226
WK016800	18.0238491528	12	3	32	199	37	22	10	17	21	1.47003392385978
WK039802	19.5229780886	9	8	25	186	43	23	11	18	20.4	1.85614849187935
WK053200	19.273875163	7	4	30	186	33	17	12	17	21.5	-1.73708920187793
WK171105	19.3477765646	13	4	41	182	28	23	11	12	22.5	3.01639344262295
WK037301	18.3842980257	11	4	34	412	48	32	9	14	29.8	7.42954739538856
WK189203	19.8674412346	12	9	35	219	23	15	13	19	23.3	-.118906064209275
WK018400	18.4589382744	1	2	22	194	24	8	17	30	15.9	-1.07858243451464
WK000300	17.1261888562	8	5	52	142	39	22	11	15	20.2	3.06672192291753
WK001811	18.7387696486	6	5	37	136	35	18	11	16	20	-1.61190328580285
WK020215	19.6224927846	11	5	54	272	50	30	11	11	30.6	.396825396825397
WK084001	20.3447185673	6	3	41	228	38	20	9	13	20.5	-.0555247084952804
WK027300	18.2325436489	4	3	35	284	35	18	13	19	21.5	1.21448212648946
WK079421	19.4818598315	9	4	22	311	11	7	8	30	26.6	-1.22767857142857
WK097100	20.5112003387	12	3	33	173	47	25	10	13	22.2	1.14259597806216
WK016304	19.7564520516	6	4	38	190	35	18	11	18	19.1	-1.10497237569061
WK042000	18.6699784053	8	8	43	189	33	18	11	18	20.4	.705052878965923
WK178307	18.035849597	5	3	29	253	19	18	13	19	22.3	.417362270450751
WK061004	18.8342586582	4	2	15	222	17	12	18	19	19.1	-6.38297872340426
WK177101	19.1062272883	8	3	32	272	36	20	11	16	24	.246913580246914
WK047916	19.1989756856	9	9	51	185	37	26	10	13	24.4	2.01550387596899
WK190000	18.2928988343	5	4	43	155	39	21	10	18	19.5	1.52634170359429
WK078510	19.3299012756	6	6	20	279	19	12	10	18	27.9	-.704225352112676
WK039403	19.9880483518	8	6	32	207	51	20	12	15	23.7	.662251655629139
WK003701	18.8474833812	5	3	44	143	36	24	11	15	18.8	2.1617497456765
WK002200	18.2738652168	7	4	43	172	36	23	10	18	20.5	3.13230481533427
WK027400	18.5855402762	8	5	40	220	42	21	11	16	23.5	2.02729044834308
WK058505	18.9355090628	4	2	39	206	33	20	10	17	23.6	1.03507763082231
WK045305	21.5804791837	13	18	60	152	48	14	12	18	19.7	-3.13111545988258
WK030726	20.4724685412	6	8	25	274	8	11	9	27	25.3	-2.56709451575263
WK061250	19.8311284982	5	3	33	244	27	18	11	12	28.5	3.27272727272727
WK039906	19.6295662963	7	5	29	276	24	14	14	17	25.8	-3.74449339207048
WK195502	18.8723644422	6	3	41	209	37	21	12	16	21	.842358604091456
WK165503	19.4424308572	8	13	45	204	34	21	11	16	21.7	1.11452728670254
WK023300	18.5056878107	6	4	37	260	37	21	13	16	23.7	.968762356662712
WK039840	19.3137349262	5	2	18	325	24	21	15	13	23.1	-4.5045045045045
WK052300	18.9512972369	3	2	38	225	34	17	13	20	21.2	.478738383553928
WK085200	17.7131995533	8	4	37	247	40	22	11	15	25.6	1.77215189873418
WK019321	19.2718814682	4	3	43	210	34	14	12	20	20.6	2.07743153918791
WK027401	18.920355339	10	3	32	293	58	27	9	17	29.8	4.24966799468791
WK098332	20.2430903177	20	15	40	145	40	15	12	16	18.5	-1.41342756183746
WK061301	20.8265831944	8	9	19	283	17	8	13	19	30.6	-1.2987012987013
WK192403	18.7487221957	4	2	44	202	34	20	11	17	23.3	1.75048624617949
WK064401	19.83965325	4	4	40	216	33	17	14	19	22.1	2.16110019646365
WK087001	18.9275836293	3	2	39	228	25	17	14	21	20.2	.665188470066519
WK016408	19.5761240047	8	8	21	254	17	8	12	25	24.4	-1.63776493256262
WK064300	18.377864616	5	3	36	224	41	21	13	16	23.9	.775193798449612
WK073601	20.2435451883	9	4	31	293	44	17	11	17	27.8	1.01522842639594
WK084700	18.8463951245	6	2	38	248	24	20	12	15	21.3	.342465753424658
WK037600	18.8748701119	11	6	37	536	41	26	9	16	36.6	3.35349092908191
WK169900	18.1391808068	5	3	35	201	37	25	9	16	22	2.122776821572
WK018900	19.8597093865	6	3	34	205	38	19	11	19	21.9	1.13895216400911
WK022205	20.8437280542	6	5	35	204	35	30	10	7	24.9	0
WK088800	19.5718736265	10	4	32	179	44	23	11	13	23.5	3.601108033241
WK048931	20.2949171587	6	8	35	300	25	14	11	21	26.8	-.623052959501558
WK098335	20.8278987276	16	14	41	191	49	19	11	15	21.4	1.30890052356021
WK030304	18.9027135306	7	4	22	207	23	15	13	17	24.9	-2.36432025792585
WK098824	19.8834016724	10	7	24	197	36	16	11	18	21.7	.123609394313968
WK190404	19.2907927965	9	7	45	287	41	20	11	18	26.7	2.29240957717779
WK158601	19.3630990251	5	3	30	197	32	19	10	17	21.8	-.736148779542813
WK099400	18.8928866763	14	4	50	181	47	28	9	12	23.1	2.02482037883736
WK098326	19.4402731806	9	1	9	297	32	23	10	16	26.3	-1.82481751824818
WK033500	19.7577407964	5	4	31	243	32	17	11	20	23.7	.307692307692308
WK010910	18.6037241876	7	4	40	150	27	20	10	18	19.5	2.16643741403026
WK079605	19.6812224548	8	3	24	321	39	22	10	16	29.7	.976668475311991
WK055318	20.7269304911	7	3	2	274	16	4	12	24	27.6	-.78740157480315
WK001700	18.0476220989	8	4	36	253	45	27	10	17	28.6	5.51319648093842
WK172800	18.7405199005	8	3	31	259	29	20	11	17	22.2	-.967117988394584
WK172102	19.3629529446	6	3	33	264	31	17	12	18	22.9	.549882168106834
WK053006	19.8987543117	8	4	17	290	12	9	12	23	31.2	-3.24963072378139
WK025200	18.9948159375	10	4	30	265	31	20	11	17	26.2	1.45761411584196
WK090703	19.4644854326	11	6	41	190	40	19	10	17	20.9	-1.47835269271383
WK061304	21.1362992485	8	6	33	251	40	27	9	14	28.7	5.53602811950791
WK026705	19.7569217548	6	3	28	282	34	19	11	20	25.4	2.02296336796063
WK190107	18.7294292486	6	4	30	333	35	22	11	17	29.2	2.65486725663717
WK074804	19.2804763176	7	3	29	230	35	20	11	16	24.3	.438421681944998
WK035800	19.9259318032	11	6	39	269	42	25	10	15	26.2	2.78128950695322
WK021306	17.8721503317	6	8	40	233	40	22	12	16	22.5	1.08267716535433
WK170800	18.0165470774	5	4	45	182	39	20	11	17	20.2	.911854103343465
WK030200	18.3840539845	4	3	38	249	34	19	12	18	21.2	1.74297002091564
WK094601	18.4864926634	6	2	36	224	29	21	11	15	22	.478468899521531
WK041600	19.0663265846	6	4	25	257	30	17	12	18	23.1	.185632077222944
WK097101	19.7360415494	10	2	21	187	37	21	10	15	23.1	.284900284900285
WK064301	19.4513370195	6	4	42	201	42	19	13	16	23.6	2.1310181531176
WK098801	19.0118916381	11	9	22	215	29	12	12	18	22.6	-1.39194139194139
WK005000	18.0153046075	9	4	36	235	18	11	14	21	23.4	-1.7906976744186
WK035802	20.6915743127	11	7	31	308	20	12	11	24	26.3	-.0510204081632653
WK071550	19.0500540647	15	6	44	145	44	23	10	16	21.7	2.65734265734266
WK048202	20.920999527	7	5	42	186	52	15	12	21	21.3	-.915032679738562
WK016603	17.62091216	2	1	29	225	14	15	14	23	18.9	1.143583227446
WK035100	18.3304165455	4	4	31	281	30	18	12	21	22.8	-.241545893719807
WK150900	18.8374901345	8	6	35	186	38	19	11	17	20.1	.33809166040571
WK027501	17.1728566411	8	4	47	199	56	24	10	15	22.7	1.14678899082569
WK158606	18.7842033649	7	4	28	181	29	20	10	17	21.7	.353356890459364
WK171107	19.4554722408	13	5	30	185	44	20	9	14	22.7	-3.17460317460317
WK031700	18.038388934	8	5	35	291	21	18	11	19	25.4	1.13895216400911
WK037304	19.1144528981	7	2	33	248	50	32	8	11	24.2	.422832980972516
WK005800	18.0878682425	3	3	48	157	35	22	12	18	18.9	3.01109350237718
WK082810	19.9284622086	5	3	25	265	28	13	10	22	23	-1.81441161223432
WK053105	21.1840180427	4	0	31	212	37	14	16	18	27.5	-7.40740740740741
WK079800	18.1833246967	6	2	30	284	36	21	11	16	24.3	1.64609053497942
WK011452	19.2215354276	6	1	12	267	36	23	10	11	27.8	-.353356890459364
WK014800	19.2392198823	3	2	29	232	33	20	11	18	22.7	.87514585764294
WK082300	18.536810712	5	2	27	300	31	20	11	16	24.1	.712589073634204
WK061302	21.2151671489	8	6	46	240	26	13	12	13	30.5	.26246719160105
WK088900	19.4826930663	11	6	35	174	36	19	10	16	20	-.269058295964126
WK061001	20.3417068263	5	6	27	191	34	12	12	21	22.9	-3.6068530207394
WK027700	17.1158151782	10	4	14	462	51	27	10	18	37.9	1.33333333333333
WK078504	20.1920013428	5	4	18	307	15	10	9	27	23.7	-3.72093023255814
WK027900	18.7907656808	4	2	30	265	28	17	13	21	21.2	1.31648235913639
WK010608	17.9189348401	6	5	21	224	11	7	9	30	22.4	.273348519362187
WK022101	18.8041800394	10	10	48	190	38	21	11	16	21	2.05509400961959
WK048470	20.0927541656	7	8	39	223	27	18	12	19	23.1	.197628458498024
WK017314	18.9042008854	5	9	14	334	55	17	11	21	23.4	0
WK038304	18.3553878298	8	5	39	293	44	25	12	13	28.4	-2.99823633156966
WK024400	19.2255633649	4	3	37	247	45	21	11	18	23.1	2.18778486782133
WK001000	18.7352022961	9	13	45	126	39	25	11	14	20.3	.660350272753374
WK016000	19.7072702965	4	3	42	182	34	18	12	19	20.3	.658761528326746
WK079607	19.8285728481	9	7	34	285	7	3	5	32	27.1	-.0683526999316473
WK189600	17.3061860691	2	1	27	194	25	12	15	25	18.5	-1.36411332633788
WK039901	19.2625212867	7	3	13	523	60	24	12	17	36.2	0
WK023600	19.4390748102	5	4	33	262	29	17	12	20	23.6	1.73010380622837
WK084600	18.6423510737	5	3	30	280	35	20	11	17	22.8	1.39103554868624
WK058504	19.2560434558	5	3	40	205	34	22	10	17	24.3	2.03932993445011
WK075807	19.4283123089	7	3	32	328	28	18	11	20	27.5	.61652281134402
WK026901	18.7993182166	3	2	36	224	36	16	12	18	20.3	-.861423220973783
WK077000	18.4482390368	6	3	32	279	29	21	11	16	24.6	.617601646937725
WK085507	19.4655484482	6	2	19	310	40	21	11	19	26.2	.552486187845304
WK023001	18.8299854681	4	2	40	227	35	16	11	20	20.2	2.11618257261411
WK024100	18.3924065983	10	3	46	237	36	23	12	13	22.8	2.21634138273239
WK017306	20.254466072	8	14	51	164	52	22	12	16	18.2	-1.50478796169631
WK064207	20.2234363105	3	0	22	345	29	14	20	13	25.1	-4.54545454545455
WK169601	18.5652299609	8	4	33	284	42	23	10	17	26.3	3.18754633061527
WK035801	18.8999626153	8	7	38	256	33	12	10	22	25.1	-.109950522264981
WK011447	18.9457582882	7	3	29	173	21	12	12	19	23.2	-1.12474437627812
WK079608	19.142546799	7	5	21	303	14	9	9	27	25.7	0
WK048494	19.6918965847	6	4	37	234	44	16	11	18	23.8	-.746268656716418
WK050329	21.1332839317	14	8	28	185	31	17	21	11	22.2	-16.0714285714286
WK028901	18.7523735893	15	7	36	460	33	22	16	14	29.5	2.86458333333333
WK188400	18.7312830271	5	3	39	250	34	18	12	17	23.8	-.347523892267593
WK023200	18.3808013568	6	5	36	269	44	26	9	15	23.9	1.69140490162237
WK085100	18.7437454308	8	3	36	200	21	20	11	15	23	.67810131631432
WK001408	17.6710717309	7	6	32	196	25	13	9	24	21.6	-.603749602796314
WK008024	17.1049756218	8	4	17	380	5	2	15	23	31.6	2.89855072463768
WK177410	18.3372731981	10	2	34	216	36	20	12	17	21	-1.12612612612613
WK048496	18.2509043468	5	3	36	264	41	24	11	16	25.2	1.43884892086331
WK040208	19.5019229318	12	9	47	253	39	30	9	14	25.1	4.92610837438424
WK095707	19.6704653799	11	4	22	225	17	15	8	22	25.6	1.3121546961326
WK084400	18.4534692638	7	4	31	228	37	13	12	16	21.3	-2.68172194777699
WK011408	18.0140738997	5	1	39	157	25	20	10	16	18.8	1.9884009942005
WK086600	19.2294176279	10	4	25	302	39	23	10	17	28.9	1.28243364151506
WK038303	18.7466689755	6	3	28	288	21	15	15	17	26.9	0
WK185901	18.3220650569	6	3	37	189	42	20	11	17	21	-1.84530820573223
WK192700	19.3954185518	4	2	44	199	37	15	15	23	19.7	-2.49072602013778
WK085505	20.5842082943	8	2	12	316	35	20	12	11	26.1	-3.2258064516129
WK028501	18.564671233	5	3	35	258	33	22	11	16	23	1.7198248905566
WK075810	18.9956830085	8	4	28	295	32	23	11	18	27	1.1541072640869
WK170600	18.9615441778	12	3	27	236	35	20	11	16	22.6	.493150684931507
WK037702	18.8042486333	17	4	20	866	60	28	10	18	47.7	2.30414746543779
WK073700	16.9690221624	4	5	36	184	35	23	11	18	19.9	2.05102551275638
WK019704	18.3351328218	13	1	37	196	39	21	10	16	19.9	.668693009118541
WK087300	18.8240914664	12	3	33	217	28	21	10	17	22.9	.33003300330033
WK165900	19.1995828277	6	2	41	224	30	18	11	17	21.1	-.79641612742658
WK171101	19.9394401136	14	3	33	178	39	22	10	14	23	1.82421227197347
WK035606	21.6848669714	7	11	37	263	36	16	11	15	26.4	.763358778625954
WK030802	18.4645120176	15	3	21	608	62	36	10	14	46.8	5.64263322884013
WK049800	19.0950414615	5	3	26	212	29	19	11	18	22	.509554140127389
WK008500	17.4722900431	6	3	46	152	37	22	10	17	19.2	1.72064777327935
WK067701	18.781285417	22	3	37	186	38	25	9	14	24.1	3.68986454927604
WK192123	17.6855476803	7	4	37	202	30	20	10	18	21.3	-.296296296296296
WK040535	19.6661796238	7	11	17	237	6	3	9	28	24.2	-2.48868778280543
WK087900	19.6145313297	12	5	30	253	29	24	11	14	22	-.383141762452107
WK016011	18.4666345583	3	2	35	198	37	17	11	20	19.6	-.16025641025641
WK034207	19.117669068	10	4	24	413	52	24	10	17	32.3	1.80412371134021
WK061100	18.4271067695	5	2	35	238	35	21	11	16	26.2	1.08882521489971
WK093800	18.7243127889	10	4	42	208	50	24	10	14	24.1	2.62984878369494
WK082607	19.0688082695	8	4	25	299	15	14	9	22	27.5	-.2601908065915
WK079429	20.4056942306	12	5	30	229	14	21	12	14	18.1	-8.33333333333333
WK173007	17.701324211	6	2	38	214	36	26	10	16	24.3	3.73134328358209
WK173506	19.1269668858	7	2	33	244	41	29	10	16	24.6	3.69337979094077
WK008053	18.2556659073	5	2	15	241	18	18	11	18	26.9	-.36101083032491
WK078600	19.1089461153	10	4	40	189	39	19	10	17	22.4	-.46029919447641
WK166700	18.6886918006	6	2	24	254	28	16	11	17	21.5	-1.89910979228487
WK045300	19.4814496813	8	2	27	370	59	32	11	14	32.1	4.1407867494824
WK048431	18.9479177947	5	3	36	245	28	16	13	20	23	-1.19047619047619
WK169604	18.7946824938	9	4	32	333	44	24	10	17	27.9	3.64623739332816
WK023202	18.2553153232	8	7	42	236	35	22	12	16	20.5	1.60513643659711
WK184201	18.2602069245	5	3	31	296	16	19	13	17	26.4	.691775557263643
WK189401	18.9551250795	7	5	31	222	28	19	12	15	21.6	-.624814043439453
WK162115	19.9706931102	7	4	19	396	16	18	9	19	28.7	-.858369098712446
WK178309	20.3164077902	8	5	42	232	22	19	13	16	22.3	.0851063829787234
WK035504	18.7963088165	10	9	49	302	52	28	9	17	28.8	7.44479495268139
WK045175	20.7739236168	7	4	23	266	25	13	13	17	24.7	0
WK008600	18.2744345111	5	3	40	159	35	23	10	17	19.3	1.63487738419619
WK021303	18.1161655999	6	3	46	227	41	23	10	16	22.9	1.52492668621701
WK022211	18.3702900601	6	3	33	199	41	19	11	17	20.6	-.450856627592426
WK185903	18.4101800243	6	2	39	196	42	22	11	16	20.6	.896649362907032
WK016306	18.9214972427	4	3	31	221	22	8	14	23	20.9	-.586080586080586
WK165800	18.4746173917	7	3	27	297	35	22	11	15	26	-.882200311364816
WK172400	18.5175200164	7	2	24	275	32	20	12	16	22.1	-.543478260869565
WK152502	18.7831725316	10	5	40	381	38	25	10	15	30.2	-.806451612903226
WK031200	19.4924606888	8	5	27	277	39	25	10	18	28.9	1.63690476190476
WK170000	19.0188882931	4	3	38	205	35	16	12	21	19.4	-.310800310800311
WK034208	19.3946226511	9	7	47	234	40	17	11	19	24	-.0790513833992095
WK038307	18.8415578222	5	2	24	301	31	20	13	16	26	.882352941176471
WK016302	19.2822411965	3	1	15	260	58	21	10	17	23.9	.578034682080925
WK035621	21.1288375444	11	4	20	408	25	12	17	13	26.3	-18.3673469387755
WK002202	17.0079790553	5	3	34	172	28	16	11	17	21.6	.776914539400666
WK008050	20.2869987488	6	6	19	270	10	7	10	28	26	-.824402308326463
WK039812	19.6838597572	9	24	41	230	24	19	24	7	20	-26.8156424581006
WK037704	19.9325960769	11	5	33	341	44	28	10	15	30.9	4.47761194029851
WK071600	18.391994563	5	4	34	206	36	17	13	20	21.2	3.43461030383091
WK063206	18.8358322432	6	3	22	271	22	18	12	19	25.7	2.01219512195122
WK030302	20.0183098363	5	15	49	152	37	15	21	20	15.7	-5.6657223796034
WK022501	18.5384554228	5	3	33	262	40	18	12	14	23.8	-1.25523012552301
WK007406	18.0121938141	4	2	14	291	52	25	9	17	26.9	-1.58227848101266
WK167408	20.6941269667	9	4	21	341	36	17	15	12	23.8	-4.8780487804878
WK171902	18.5593156143	6	2	34	230	34	18	11	15	24.8	-.474683544303798
WK086701	19.046965388	6	4	41	236	27	15	11	18	22.7	.682730923694779
WK173100	17.7078197492	4	3	38	201	31	21	10	17	21.7	.448028673835125
WK073604	18.6107904321	11	6	32	383	42	19	11	20	32.8	1.18376550169109
WK190300	18.6065145653	11	2	31	225	39	20	11	15	24	1.19794637763833
WK070300	18.2321117638	7	4	32	199	28	17	13	21	20.4	.371747211895911
WK158102	18.2652205523	8	8	36	293	45	24	11	16	25.9	.999333777481679
WK170004	18.5566518661	3	2	39	188	36	16	11	20	18	-1.82207931404073
WK189602	18.8195903918	3	2	30	190	24	16	12	20	20.2	-.543056633048875
WK007005	18.4094925041	5	3	23	197	21	11	13	22	22.2	-2.78592375366569
WK066804	18.5795119775	5	2	36	227	37	22	12	15	22.2	2.52237591537836
WK011445	18.0778568813	10	3	42	170	45	20	11	15	19.6	-2.97029702970297
WK079419	19.7699482409	7	2	5	332	17	7	13	24	27.5	-.381315538608198
WK085509	18.602223114	4	3	25	298	38	20	11	17	24.1	2.69938650306748
WK008072	17.193178461	4	3	41	174	34	20	11	16	22.8	.519930675909879
WK084500	19.0417700632	6	3	29	280	41	21	11	17	25.5	.238095238095238
WK084503	19.2758966353	5	3	26	289	39	19	11	19	24.6	.457815565729235
WK078401	18.1572027291	6	4	40	246	36	19	11	17	22.9	-.924702774108322
WK034008	19.0566139411	7	1	10	437	54	50	8	7	30.7	2.4390243902439
WK188306	19.5673419095	12	3	30	178	36	18	10	16	23.2	.0545553737043099
WK031201	19.1468450463	7	4	27	255	33	18	11	18	27.5	1.3550135501355
WK061401	18.2981670814	7	4	35	316	27	24	10	15	31.4	1.71865054105665
WK020355	18.588072345	4	2	31	290	35	19	12	19	21.7	.531657805703238
WK017701	18.5466554598	3	1	23	253	27	12	12	20	23.2	-1.95331110052406
WK056803	18.5979991157	4	3	33	232	37	21	11	16	26.3	1.32827324478178
WK150902	18.4824219411	8	10	39	186	52	22	11	16	19.7	.09765625
WK049100	18.4844991902	5	4	39	261	39	20	13	19	22.7	1.73243503368624
WK095708	18.4991112931	12	3	31	188	41	20	10	15	21.7	.863557858376511
WK015307	20.5164302552	11	3	40	246	22	18	20	7	19.9	-15.5172413793103
WK050519	20.5514051403	7	8	31	214	26	12	13	17	22.9	-7.90960451977401
WK170500	18.7913237565	6	2	29	249	30	17	10	19	22.9	.395843641761504
WK195500	18.4447868923	12	3	40	198	33	21	10	16	20.4	-.282386163078009
WK171405	18.4103747123	18	3	38	160	38	26	10	13	22.4	4.22386483632524
WK189202	19.7271362523	6	4	37	254	14	19	12	17	24.5	.073909830007391
WK080930	18.3988711327	6	2	35	250	37	24	10	17	24.7	2.28384991843393
WK063709	18.9020410079	5	3	18	424	19	17	13	18	30.2	-4.83870967741936
WK173006	17.2080176209	7	3	27	243	44	28	9	17	26.9	1.93905817174515
WK008023	16.6552350565	5	1	22	187	58	18	11	15	22.6	-1.45985401459854
WK005300	17.1554827345	4	3	31	171	37	19	11	20	20.9	1.77748518762344
WK190402	21.062628568	7	4	22	351	24	8	8	24	36.3	-2.38095238095238
WK082802	22.0263265341	8	0	18	269	34	14	12	20	18.5	-11.6883116883117
WK058902	18.8588037926	3	3	16	370	37	11	12	24	24.8	-1.56739811912226
WK026500	18.2403721112	12	3	37	179	41	18	10	17	21.1	-.0851063829787234
WK084800	18.8075863902	9	3	27	314	26	24	11	18	28.1	1.35726795096322
WK192407	18.4747752729	2	2	37	209	36	18	13	20	22.8	1.44508670520231
WK058901	18.5197291411	2	4	28	314	39	17	13	22	21.7	-2.76243093922652
WK173501	18.7496797946	6	6	22	202	33	18	11	19	21.8	.53835800807537
WK024600	18.3690680745	3	2	33	259	43	22	10	17	22.3	2.74193548387097
WK000500	17.4636307635	4	2	32	176	41	19	12	17	21.1	0
WK170501	18.5089074183	6	2	38	225	36	19	12	17	20.6	-.0696864111498258
WK164000	18.5090443524	9	3	25	210	36	23	10	14	23.7	1.23743232791957
WK084801	18.5866766848	7	4	31	236	43	17	11	19	22.4	.726895119418484
WK071526	19.4113398479	12	3	13	281	9	8	11	23	29.5	-2.47295208655332
WK076500	17.4890135293	7	5	41	127	39	20	12	15	17.6	-.863131935881628
WK165100	17.5824855078	3	3	50	150	37	24	11	15	18.3	.986547085201794
WK017501	17.9524543423	5	3	38	223	36	21	10	17	21.6	1.0896898575021
WK040209	19.0669680014	10	4	55	509	46	45	6	7	33.4	12.3076923076923
WK158103	18.4508534514	7	3	35	285	44	21	11	18	23.9	2.30826507818317
WK192406	18.6921641132	4	2	47	191	21	21	12	15	23	2.17166494312306
WK019340	18.6975654418	4	2	38	277	13	29	11	16	25.7	3.86869871043376
WK164100	19.6453886855	14	2	31	185	40	23	10	14	22.6	-.140845070422535
WK024314	18.3810878407	5	2	28	493	28	31	27	8	29.1	-19.3798449612403
WK030307	18.1354202137	8	6	32	173	24	15	11	20	21.4	-.53680981595092
WK011413	18.4334034861	5	2	47	152	38	21	9	17	17.6	-.22271714922049
WK094602	19.235570265	7	2	26	235	34	19	11	15	21.8	-1.14942528735632
WK096500	18.1804038485	15	2	43	165	46	25	10	13	22.8	.993676603432701
WK018903	19.0281688987	3	1	32	235	33	18	13	18	21.2	-1.16175156389634
WK032120	20.0312806319	4	0	18	458	19	20	15	13	25.3	-4.70588235294118
WK023002	18.2570454516	3	2	34	234	37	20	11	19	20.9	.918836140888208
WK086102	18.6426512912	7	3	18	399	27	15	13	16	28.7	-3.15955766192733
WK039415	19.4147221324	9	8	25	280	20	15	10	19	29.3	-3.43680709534368
WK079417	19.0086651202	8	2	22	356	24	25	11	15	28.3	.569259962049336
WK174207	19.2224649996	2	2	9	238	22	9	18	23	19	-2.10526315789474
WK085103	18.347959594	6	3	39	189	2	19	9	16	23	-.8028545941124
WK039300	18.7886311117	8	5	32	267	34	17	13	16	26.2	1.7163504968383
WK078513	19.0419244427	6	4	20	303	29	15	10	16	20.7	-2.32558139534884
WK056900	18.2941579627	5	4	32	273	36	19	11	18	24.8	-.312360553324409
WK043200	18.3358527828	4	2	27	227	25	19	12	19	21.4	-1.58069883527454
WK015012	18.4217360575	6	13	32	270	38	20	10	19	24.7	-2.74223034734918
WK007900	16.9851860675	2	2	39	164	38	22	11	16	19.1	.0904977375565611
WK005600	17.4447357038	5	2	25	196	40	19	10	22	22.4	1.70719089498189
WK061700	18.1363678921	5	3	35	222	35	19	12	15	24.5	0
WK177301	18.3586281407	5	6	38	195	38	20	10	18	21.1	.464684014869888
WK008100	17.4282669167	4	3	27	165	36	20	11	17	21.1	.472533963378618
WK185900	18.44015922	4	3	36	203	38	21	11	17	21.1	-.235960358659745
WK084002	19.105125093	5	2	29	259	27	19	12	13	21.7	-.890207715133531
WK159806	18.3078827099	4	3	27	220	23	16	12	20	22.1	2.01680672268908
WK087002	18.9649549357	4	3	24	263	34	19	11	18	25	.656660412757974
WK170907	18.5940135308	5	3	36	207	25	21	10	17	23	-.347222222222222
WK032702	18.1554721118	7	4	21	344	49	14	10	23	29	-.205338809034908
WK011406	18.5841531359	5	1	34	170	35	18	11	18	19.4	0
WK027402	18.3636887523	12	7	45	246	40	29	8	13	28.3	3.2171581769437
WK096501	17.6912156759	18	1	35	155	43	21	10	14	21.4	.754005655042413
WK177302	18.3939848922	4	2	37	206	38	20	12	17	22.1	.684931506849315
WK026300	18.6467350372	6	3	35	268	29	16	12	17	21.9	-1.12589559877175
WK073603	19.0178133331	6	5	36	278	31	17	13	17	25.7	-.627943485086342
WK019320	19.8212259198	5	2	41	282	39	13	12	15	24.1	-5.33333333333333
WK167411	18.5790379624	6	2	21	242	40	22	10	17	23.9	2.48447204968944
WK022813	21.0634497681	4	3	40	320	17	11	25	15	19	-10.7142857142857
WK034005	18.8089377066	5	1	11	371	40	32	12	15	26	3.03030303030303
WK042011	18.5009447858	5	3	32	209	17	17	12	18	20.9	-1.20160213618158
WK189404	19.1694500341	9	2	28	225	25	18	12	16	22.2	-.981132075471698
WK031004	18.6734044359	7	3	37	275	45	21	12	18	23.4	4.11089866156788
WK039701	19.3922323798	11	7	51	304	48	24	11	14	26.5	.36231884057971
WK189604	17.9007269262	5	3	43	195	29	18	12	19	20.4	-.939457202505219
WK158100	18.2273379096	9	5	38	328	42	25	11	16	30	5.37252914343639
WK022840	18.7985583759	5	1	28	328	35	19	14	20	20.9	.609988562714449
WK098316	19.2408884953	13	13	9	284	27	16	13	15	26.2	-5.37261698440208
WK082808	18.9379268529	3	2	18	398	29	12	20	17	19.8	-6.94444444444444
WK165901	18.9852335991	5	2	34	259	34	21	11	16	22.8	.268096514745308
WK171410	18.4113143258	13	3	29	173	37	28	9	13	22.9	2.82722513089005
WK165501	18.9941059064	4	2	26	240	32	20	11	16	22.9	.706991358994501
WK178308	19.9519958496	8	5	29	253	18	18	14	16	23.4	-2.16216216216216
WK040007	19.5811068	13	3	6	354	21	25	10	12	27.3	1.17647058823529
WK010605	18.413726536	7	6	31	167	37	20	11	17	22.8	2.07570207570208
WK172802	18.4409399192	7	3	29	269	34	19	12	17	22.5	-.467726847521048
WK164005	18.7313119424	11	2	22	197	36	24	9	15	22.8	.233644859813084
WK177415	18.7719050108	5	1	28	244	33	24	10	18	22.4	.683371298405467
WK040006	19.4259574736	6	2	37	204	21	34	10	13	21.2	5.40540540540541
WK098351	19.3140769689	11	6	35	197	16	20	11	16	20.8	-.367647058823529
WK098825	20.5291619762	10	2	18	369	41	29	11	11	34.6	-2.85714285714286
WK047971	18.0924568757	5	4	41	216	29	18	12	16	23.8	-.198412698412698
WK165504	18.8729317076	5	2	30	270	31	22	11	15	25.4	.459418070444104
WK004702	17.6073936313	5	3	29	172	40	16	11	17	21.9	-2.31316725978648
WK150708	18.9950404023	12	3	22	221	10	22	11	16	23.2	1.03842159916926
WK075500	18.6966073855	6	2	24	257	29	17	12	18	20.4	-1.78997613365155
WK198703	17.8163980514	4	2	43	141	33	18	11	15	19.3	-.909090909090909
WK068705	18.5697337853	4	1	27	190	34	15	13	21	20.5	-1.39017608897127
WK169000	18.0977319698	3	2	29	240	30	23	12	17	22.3	2.73972602739726
WK082401	17.8661166626	4	1	26	327	36	22	12	15	24.9	1.70068027210884
WK055320	20.2859539681	8	3	12	286	53	15	18	14	25.8	0
WK036500	18.0962101022	5	4	30	233	36	20	12	18	23.5	-.992555831265509
WK087303	17.9792457926	35	2	25	208	44	25	10	12	22.8	-.135135135135135
WK191106	18.3956499702	5	3	35	208	39	17	12	18	21.5	-.295732995352767
WK098834	18.4109621771	13	2	26	223	40	22	12	15	21.7	-1.17073170731707
WK170603	18.4927288742	10	3	22	252	33	22	11	16	25.3	.572519083969466
WK042001	18.479819964	4	2	20	260	27	17	13	19	23.3	-1.85022026431718
WK168500	18.6678603347	4	2	27	265	33	19	12	17	22	-1.42247510668563
WK018000	18.9812642979	2	2	30	232	29	14	15	24	17.2	-1.13636363636364
WK026302	19.1361221833	6	2	27	266	22	15	11	19	23.7	-2.88957688338493
WK159804	18.198077484	5	3	23	225	34	18	12	18	22.4	.261096605744125
WK084502	19.3082750918	4	1	20	301	39	18	12	16	23.5	-1.74520069808028
WK189506	18.2013021845	5	2	39	142	35	21	10	15	20.7	2.44865718799368
WK064208	19.8132990681	4	3	38	209	44	20	12	17	25.1	.745156482861401
WK075808	18.3542276876	9	2	31	353	44	27	10	18	29.8	2.53968253968254
WK017708	18.4863979348	3	1	26	239	33	22	10	17	21.9	0
WK061400	18.5129920554	6	3	34	286	41	25	10	14	28.8	.40950040950041
WK093802	19.0655679806	9	1	23	241	45	23	11	14	26.1	1.41322781232335
WK168403	19.8707229918	7	4	19	260	48	18	8	16	26.1	0
WK071570	19.3599874556	34	6	37	118	49	23	8	16	20.6	1.64835164835165
WK189403	18.9322763421	7	2	23	238	14	18	11	17	21.8	-2.44648318042813
WK073800	18.7619698328	4	2	33	250	28	16	14	21	20.7	0
WK073709	16.837429041	5	3	26	171	41	23	9	18	21.5	1.86142709410548
WK090701	18.5229989213	9	2	34	228	39	17	13	17	21.9	-3.52941176470588
WK096201	18.9925843834	14	1	26	185	45	24	10	14	23.3	.0761614623000762
WK172103	18.9327786882	6	1	31	281	31	19	13	17	21.1	.410846343467543
WK017308	20.339128017	2	0	26	317	27	22	8	21	20.5	-2.5
WK038305	18.0048338072	6	3	22	259	33	20	13	17	24.5	-.720906282183316
WK188404	18.3014122646	7	3	37	258	35	19	11	15	25.3	-4.08401400233372
WK073602	18.5859520507	8	4	34	324	39	22	11	16	27.4	-.0537923614846692
WK073300	19.6060957794	5	3	35	249	50	15	12	19	22.6	1.57232704402516
WK185904	18.3639507446	4	2	27	234	41	25	10	17	22.1	.82435003170577
WK030306	18.0923713773	8	7	40	183	24	17	12	19	20.7	-1.70870626525631
WK015011	18.4943462035	7	2	28	317	43	25	10	16	27.3	2.71444082519001
WK063800	18.5254091695	6	4	26	268	34	20	13	15	25.5	.633484162895928
WK150710	18.7050704875	6	1	20	245	35	20	11	18	21.9	-.846153846153846
WK098328	20.5327415503	14	7	10	249	20	15	11	15	22.5	-10.5263157894737
WK089302	17.7773265213	15	3	35	195	41	22	10	15	21.1	.74487895716946
WK192103	18.1323131637	3	3	46	175	33	27	11	17	19.6	3.07692307692308
WK049101	18.7068043555	4	3	27	318	23	20	12	17	26.2	-.958466453674121
WK062300	18.9480045247	5	2	37	273	44	24	12	15	23.7	.443786982248521
WK045185	19.44334532	7	3	30	253	37	15	12	18	25.4	.297176820208024
WK044103	18.3595922861	6	2	28	250	33	17	12	19	23	-1.86234817813765
WK030727	18.2692140381	5	0	18	528	28	16	16	18	25.3	-2.85714285714286
WK172105	18.71110842	5	1	27	294	31	19	11	19	22.5	-2.08333333333333
WK029600	18.8552481999	5	0	17	362	33	18	16	12	21.9	-3.57142857142857
WK003702	18.1750553539	5	4	39	137	43	22	10	16	17.6	1.53027278775782
WK035505	18.5325252383	10	5	33	507	43	25	10	15	35.9	-.429184549356223
WK018300	18.5496869436	5	2	36	226	35	19	13	18	20.8	1.08864696734059
WK005902	16.8565327256	2	1	38	168	38	19	11	18	17.5	-1.03174603174603
WK016301	18.0585021377	3	2	32	233	42	24	10	17	21.1	3.36538461538462
WK169600	18.6876637207	11	3	36	325	64	23	8	12	31.5	-.404858299595142
WK087400	18.7732828513	6	2	38	237	34	16	11	18	24.5	1.51515151515152
WK004804	18.3292641487	6	3	41	157	34	22	10	15	19	-.222965440356745
WK170807	18.0524965443	4	2	46	175	30	19	11	19	20	1.45985401459854
WK061305	19.4412966557	6	1	20	461	39	18	14	13	31.7	0
WK170903	19.5543369416	6	3	38	203	38	18	10	18	22.2	.428449014567267
WK079711	18.4626563234	9	16	46	187	39	13	12	19	18.8	-1.23022847100176
WK071603	18.2617270084	7	4	42	165	35	19	12	17	19.7	-2.69503546099291
WK189102	16.9492816152	2	2	43	165	37	22	11	16	18.6	1.76236498010233
WK173000	17.6829133178	4	2	29	208	34	22	10	17	23.9	3.31978319783198
WK042003	18.81540322	4	2	21	266	32	15	12	20	23.7	-4.20168067226891
WK189100	16.9393861522	2	1	33	169	40	18	12	18	17.7	-.282885431400283
WK039412	20.0765964822	11	4	20	322	37	16	12	17	26.8	-.84985835694051
WK168017	17.153104919	4	2	38	212	36	26	9	16	23.3	3.42465753424658
WK098341	18.7839734931	12	2	24	220	28	19	11	15	22.7	-.0983284169124877
WK016802	17.9729754216	16	4	38	171	38	18	12	17	18.3	-2.14285714285714
WK067702	18.7012817217	24	3	27	179	35	20	10	14	23.8	-.16
WK064400	19.1372608223	4	2	29	241	41	19	13	19	22.9	.617828773168579
WK079704	20.2937230321	6	2	29	311	18	17	11	17	23.3	-3.02325581395349
WK065401	18.1012091716	5	2	32	214	34	18	12	20	22.1	.178571428571429
WK168100	17.2155691185	3	2	38	184	38	30	9	14	22.2	3.88945752302968
WK190017	17.8277081202	5	3	38	163	39	21	10	18	19.7	.727802037845706
WK084000	18.9316781958	6	2	26	255	34	22	12	13	23.2	.649350649350649
WK044800	17.5237128733	7	3	33	254	39	22	10	16	20.9	1.2794056954189
WK192708	18.7008324905	3	2	35	248	26	16	13	21	22.8	.485436893203883
WK087302	18.5498117677	17	3	22	234	38	22	11	14	23.4	-.770712909441233
WK063204	18.6421169219	4	1	14	411	28	21	17	13	28.3	-6.49350649350649
WK167605	18.1904905148	5	2	32	221	34	22	11	18	23.3	1.40485312899106
WK171103	19.1692634583	15	2	16	212	43	19	10	14	21.9	-5.09803921568627
WK166900	18.4268650493	14	3	28	199	38	22	10	15	23.9	-.188087774294671
WK022231	18.6077212742	4	1	24	227	36	20	11	17	20.6	-1.38282387190684
WK164101	18.7785565981	10	2	24	194	46	22	11	13	23.4	.683994528043776
WK088100	18.2969230339	18	2	28	168	47	21	11	14	21.4	.380710659898477
WK189405	18.5705436421	5	2	23	240	25	19	11	16	21.2	-.411522633744856
WK097102	19.3923087567	12	2	29	182	42	21	10	14	22.9	.352733686067019
WK187601	18.2574531412	4	2	29	240	41	22	11	16	20.8	.40232454179705
WK174000	19.3417303719	5	2	43	222	44	13	16	23	18.4	-.35778175313059
WK079710	18.936182053	10	3	50	290	53	26	8	13	25.8	2.28136882129278
WK030705	19.4202641247	17	17	56	424	34	40	7	9	31.1	2.88065843621399
WK159800	18.240196829	5	3	22	229	28	17	11	20	22.1	-.539568345323741
WK165204	18.295142117	8	2	25	260	35	18	12	15	21.4	-.625558534405719
WK094400	18.9805011294	10	3	27	268	38	23	11	16	27	1.20845921450151
WK173402	18.8510970932	5	3	31	246	34	17	13	19	22.9	.520156046814044
WK168502	18.511266911	4	3	24	269	34	17	12	18	20.9	-1.8095987411487
WK024601	18.4142462393	3	2	38	242	49	19	13	18	20.7	-.656814449917898
WK173106	17.3584229243	5	2	38	175	38	20	10	18	20.2	3.05010893246187
WK172900	17.8994627283	12	2	40	195	44	27	10	12	23.2	.854700854700855
WK071605	18.0105804008	4	1	30	172	18	18	13	19	19.5	1.08843537414966
WK192402	18.2445054445	4	2	42	219	30	20	10	17	23.1	1.1611030478955
WK087904	18.4961246242	12	2	23	315	26	18	12	15	23.3	-3.19227913882702
WK150903	18.4260387988	4	2	30	222	51	22	10	16	21.1	.444938820912125
WK173401	18.5474631491	6	3	30	224	29	15	11	20	22.5	-.517160319699107
WK173403	18.7017077613	7	2	31	257	25	18	12	16	23	-1.24333925399645
WK191104	17.7911518424	6	2	37	187	41	22	10	16	22.1	-.592417061611374
WK048491	18.9430210275	5	2	33	282	20	20	12	17	24.5	-.89126559714795
WK034013	18.6184676183	4	2	31	273	43	17	11	21	22	-.572737686139748
WK188304	19.2869727817	12	1	19	190	43	21	10	14	24.7	-.288739172281039
WK061101	18.4628840039	4	2	23	237	40	19	11	17	25.2	-.498753117206983
WK164007	18.6171196549	10	3	18	207	42	22	13	14	24.4	.259067357512953
WK167100	18.6607317076	3	2	26	302	31	16	13	17	22.3	-1.40845070422535
WK062900	18.7989533779	27	9	38	875	61	27	10	18	57.2	3.96706586826347
WK070702	18.9881714119	3	1	39	224	42	20	12	16	22.5	2.25303292894281
WK039404	19.3215211981	9	4	20	295	26	19	13	12	26.3	-4.16666666666667
WK098327	19.5366979123	8	1	16	283	47	20	11	17	22.2	-1.31578947368421
WK191105	17.9048231368	7	3	32	186	6	18	11	18	21.8	-2.31629392971246
WK168107	17.9389026856	4	2	39	142	37	16	12	18	18.3	-.804828973843058
WK068904	19.4270263376	7	2	42	226	38	20	11	16	23.3	-.152671755725191
WK058800	18.6716276006	3	1	25	241	37	18	12	22	23.2	-.263504611330698
WK039407	19.0732547929	9	7	46	272	25	22	12	15	23.7	-2.86069651741294
WK039413	20.2217216347	9	4	14	354	16	24	8	11	29.2	-6.34146341463415
WK150901	17.906646907	9	3	32	209	55	20	11	17	20	-2.19858156028369
WK081500	18.2406403973	4	2	31	248	35	22	11	16	20.9	-.66334991708126
WK042400	18.3000251074	11	6	40	309	42	21	10	18	29.3	2.78440731901352
WK062302	18.9227845271	3	3	32	277	37	19	13	19	23.3	.3003003003003
WK033900	18.7692574143	3	2	25	281	20	14	13	23	21.5	.101522842639594
WK067801	18.1092481769	7	3	27	216	35	20	9	17	23.5	.163132137030995
WK055321	19.9899593388	5	0	14	467	26	19	16	20	22.1	-3.44827586206897
WK014807	18.3302453327	3	1	23	258	32	18	12	18	20.5	-.957446808510638
WK033501	18.9747162818	5	4	20	287	35	15	13	21	25.2	-.520833333333333
WK049102	19.1644940376	7	2	44	221	46	19	10	15	24.6	-.645161290322581
WK095102	18.3504976773	9	1	20	213	44	25	10	14	25	1.48514851485149
WK164002	18.5675946677	6	2	20	223	35	18	12	15	23.2	-1.78997613365155
WK022204	18.9556433159	7	5	28	249	48	16	12	17	23.5	-1.80645161290323
WK171109	19.6174883614	15	1	18	187	43	21	10	15	22.8	.300751879699248
WK187602	18.567221359	4	1	35	268	44	25	10	16	22.7	2.18446601941748
WK020902	18.7814003572	7	2	35	239	37	16	11	17	22.8	-1.5406162464986
WK037703	18.8732690117	9	3	42	307	40	22	12	14	26.1	2.71493212669683
WK015015	18.4148321986	4	1	23	273	39	23	10	18	24.4	-.266903914590747
WK043201	18.2004387905	5	2	25	235	27	18	13	17	22.4	-.111482720178372
WK070302	18.4136439042	5	3	28	187	39	17	14	24	18.6	1.5015015015015
WK035201	18.6870183094	4	2	12	447	34	19	12	17	27	.884955752212389
WK056903	18.4610157206	5	3	32	265	35	18	13	16	24	-1.8140589569161
WK170200	18.3025764245	4	2	27	259	34	21	12	15	23.6	-1.5511892450879
WK039908	19.1981416726	6	3	21	371	44	24	12	15	27.2	-3.48837209302326
WK082814	18.6024255748	7	3	36	241	37	18	12	16	23.8	-.568181818181818
WK165902	18.684845982	5	2	27	290	30	20	11	17	23.5	-2.8169014084507
WK086004	18.9725572365	4	2	20	284	29	17	12	18	22	-3.41880341880342
WK158104	18.0382113871	8	3	28	324	48	24	10	17	29.7	1.79948586118252
WK075702	18.1286134224	4	1	20	330	42	17	12	18	22.9	-.104166666666667
WK058501	18.5171101382	7	3	26	292	35	21	10	17	30.9	-.116144018583043
WK165801	18.5828271268	6	1	23	321	35	22	11	16	25.2	.523560209424084
WK190002	17.4275196272	5	2	34	170	35	24	9	18	19.8	.659754948162111
WK086702	18.167431984	5	1	37	243	40	19	11	16	22.8	-1.52439024390244
WK192710	19.1636503058	4	3	45	220	44	26	12	14	22.7	2.98507462686567
WK162128	19.1961857279	6	6	13	326	34	16	12	16	29.5	-5.99078341013825
WK000900	17.30609021	4	3	23	178	41	19	11	20	20.9	1.47783251231527
WK087004	18.3760703481	5	2	33	235	35	17	11	16	22.9	-1.16129032258065
WK040602	18.9256092392	17	4	12	1205	58	24	11	19	59.6	.546448087431694
WK019341	18.943377352	4	4	25	357	19	18	14	16	21.2	-10.0436681222707
WK005900	16.9957869568	3	2	36	161	39	17	12	19	17.9	-2.06611570247934
WK173009	17.8339625992	4	3	29	214	39	26	11	14	24.8	3.95209580838323
WK187600	18.0682351341	3	1	33	247	44	21	11	16	21.5	-.729040097205346
WK096200	18.8612099863	12	3	26	202	43	22	10	14	24.3	.315706393054459
WK188307	18.9335333643	10	1	25	188	48	20	11	13	23	-1.09780439121757
WK098802	18.9915462019	6	1	24	292	34	17	11	18	23.9	-1.12994350282486
WK051212	19.4582483033	5	1	19	272	44	14	12	19	25.7	-1.63934426229508
WK020903	19.613595283	6	2	26	218	35	21	11	15	21.4	0
WK029902	18.1756105444	5	1	25	237	41	21	10	17	22.9	-1.42348754448399
WK019600	18.2167708464	10	2	39	181	38	18	10	17	20.4	.943396226415094
WK190005	17.7278439178	4	2	34	194	35	19	12	17	22.1	.314465408805031
WK037306	18.7662998946	8	3	26	270	32	18	12	17	24.4	1.36239782016349
WK078801	18.8199672524	5	2	23	335	28	20	12	16	24.5	-3.39138405132906
WK007409	17.2156437528	4	2	30	182	38	19	10	21	21.7	1.66389351081531
WK171400	17.4179719534	35	3	36	208	48	28	10	12	22.6	2.52631578947368
WK068900	18.8727114504	2	2	24	282	39	17	12	20	22.5	-1.54320987654321
WK189201	18.9787240986	6	3	30	263	15	17	15	20	22.7	2.52525252525253
WK190408	18.3238685637	9	5	42	353	42	21	10	19	30.1	3.16027088036117
WK037508	21.3615879732	14	3	37	182	45	19	10	13	26.5	-.719424460431655
WK011862	18.766232831	4	3	11	275	24	10	16	22	20	-8.9041095890411
WK164105	18.2804826177	9	2	18	230	36	23	10	13	24.9	-.916380297823597
WK070301	18.8121066281	11	3	38	177	22	16	13	21	19.4	-1.78723404255319
WK070704	18.8793690892	3	2	31	253	32	17	13	18	23	-.263852242744063
WK071709	18.9046543778	8	2	22	242	49	25	10	15	24.6	-.285714285714286
WK173507	18.3064480963	5	0	22	357	31	18	16	17	26.1	-4.76190476190476
WK191100	18.5108649733	6	3	27	227	28	14	12	20	21.3	-1.85185185185185
WK026301	18.7707339301	6	3	31	264	29	18	11	17	22.5	1.99335548172757
WK011410	18.1094792313	6	1	30	168	37	19	11	17	21.2	1.23329907502569
WK071712	18.7095602425	5	2	18	201	41	23	11	14	22.4	-.938086303939963
WK079612	19.0777330547	9	3	19	323	30	12	9	23	30.3	-1.20171673819743
WK169906	17.2275485883	5	1	21	239	42	23	9	18	23.9	2.04651162790698
WK173109	18.1580062576	3	1	33	214	35	28	9	16	23.1	4.49897750511247
WK011854	18.1774982179	2	1	30	186	36	18	11	20	17.6	.112994350282486
WK167101	19.3133425674	4	2	27	306	37	19	14	17	22.7	.82063305978898
WK028200	18.2792544578	11	2	35	243	45	24	10	15	23.8	.634920634920635
WK085602	19.4337050466	4	1	25	262	36	23	12	15	20.5	-1.8978102189781
WK047801	17.6848095761	7	4	26	221	35	20	12	18	23.9	1.07197549770291
WK040603	18.7399253496	14	3	18	835	53	19	11	20	49.1	0
WK174002	18.7683435828	4	2	42	219	42	16	13	20	20.8	-.672645739910314
WK006300	17.4851537243	5	7	37	144	39	19	11	18	18.9	-.706214689265537
WK087003	18.9066614147	3	2	43	224	40	19	11	16	22.2	-.289017341040462
WK071535	18.682641196	13	2	26	134	44	20	11	16	21.9	1.44329896907216
WK192401	19.004891881	2	1	30	342	31	23	11	18	23.4	2.47229326513214
WK190409	18.3478536319	10	7	25	652	34	18	11	20	41.6	4.61538461538462
WK063205	19.1625352111	6	1	7	524	36	17	15	17	26.6	-4.70588235294118
WK015801	18.0277146579	6	2	18	332	20	15	11	21	23	-4.296875
WK190303	18.4673278781	11	3	28	254	46	26	12	13	27.4	-.735294117647059
WK173107	16.563218761	11	2	28	178	34	16	12	16	21.1	-1.54494382022472
WK190302	18.2592705256	9	1	30	230	39	24	11	13	23.3	.365408038976857
WK188402	18.2914426426	5	2	33	281	36	19	11	19	24.7	-1.24164278892073
WK056801	18.4862813372	8	2	27	205	41	19	12	15	25.8	-.99009900990099
WK170601	19.2613172107	16	4	33	209	40	20	10	15	19.9	-1.22249388753056
WK192141	17.8165323393	4	1	33	203	28	20	11	18	19.4	.149925037481259
WK078802	18.2488532097	5	2	24	340	42	20	12	16	26	.554938956714761
WK067708	18.3902074122	11	2	28	165	34	26	9	14	22.4	.895522388059702
WK045190	18.7815558877	6	1	24	301	26	14	14	19	24.8	-3.17460317460317
WK071705	17.9156267344	6	2	22	310	42	29	11	14	22.9	1.77777777777778
WK190800	17.4818484138	4	1	31	173	32	21	11	18	21.4	-1.12
WK162124	19.894204618	6	2	21	368	15	13	14	18	26.2	-5.64263322884013
WK170002	17.9933565708	4	1	50	186	35	15	12	19	16.9	-1.45530145530146
WK172300	18.157223398	12	2	21	277	29	18	12	17	23.3	-2.60223048327138
WK011450	18.8850612768	6	1	21	192	34	17	12	16	20.4	-2.87539936102236
WK168000	16.9725460181	4	1	26	221	36	22	10	17	24.9	3.8781163434903
WK058503	18.4459579314	5	2	28	280	40	22	11	16	27.5	1.86335403726708
WK074400	18.3002153416	23	2	31	244	38	26	10	13	22.6	-1.75115207373272
WK033100	18.7393380776	4	4	25	267	36	15	13	20	22.2	-1.60714285714286
WK002500	16.9022425055	5	2	30	212	29	17	12	18	20.3	-1.92906036092097
WK037000	18.1130360651	6	3	28	301	31	18	12	17	24.8	-1.18953211736717
WK173005	17.2902357259	5	2	20	207	40	13	13	15	23.6	-2.46913580246914
WK011407	17.9319043521	5	1	30	178	34	17	13	17	20.7	-2.47422680412371
WK190301	19.0807958641	9	2	21	240	39	23	12	14	24.2	-1.3136288998358
WK039406	20.918273995	16	3	27	287	15	15	11	14	24.6	-6.91823899371069
WK011403	18.1099343463	6	1	31	153	42	18	12	17	18.7	-.190718372536554
WK171904	18.21559819	6	2	39	226	39	20	11	16	25.1	-.869565217391304
WK037305	18.6867475996	5	2	26	266	42	19	14	16	22.8	-1.79856115107914
WK168019	17.3846963058	4	2	30	236	34	28	9	14	24.8	-1.18534482758621
WK164104	18.2562645187	13	1	32	203	53	26	10	12	23.4	1.6597510373444
WK170003	18.2695225296	2	1	24	231	41	19	11	19	19.3	-2.21276595744681
WK169013	18.1887589953	3	2	29	234	39	25	10	17	23.2	1.08108108108108
WK011855	18.2875510606	2	0	21	194	30	15	13	20	18.3	-3.04449648711944
WK058502	18.484143825	5	3	30	236	41	22	11	16	26.1	.954653937947494
WK099404	18.5532979603	10	1	26	224	44	23	11	14	23.9	.113765642775882
WK023602	18.5715135558	4	2	33	290	39	18	13	16	23.6	-1.06157112526539
WK082809	19.8898409009	13	1	10	483	8	19	15	14	31.9	-4.54545454545455
WK169606	17.9095486997	7	5	34	309	43	22	10	17	26.4	1.98412698412698
WK191101	18.315703946	6	3	26	247	34	18	11	18	22.5	-.272108843537415
WK037307	18.3506929041	9	3	30	343	42	30	10	13	26.1	1.82975338106603
WK071540	19.4728333665	19	8	31	117	50	20	10	17	20.5	-2.38611713665944
WK035202	18.3930525976	4	3	30	286	41	17	12	19	23.4	-1.45867098865478
WK173004	17.6857794985	5	3	17	231	45	26	8	14	23.4	-1.98237885462555
WK082302	18.2362953361	3	1	20	322	32	17	13	17	22.9	-3.51826792963464
WK014806	18.3149101629	3	1	22	243	28	15	12	19	20.1	-1.36986301369863
WK166902	18.7757051961	12	2	23	200	41	23	9	14	22.2	.477099236641221
WK190406	19.0309882233	5	2	22	381	26	15	13	22	23.3	-2.5974025974026
WK023603	18.3727533549	4	4	30	279	43	16	12	20	22.6	1.85185185185185
WK024101	18.5550071307	8	2	33	228	43	17	12	17	20.6	-1.16580310880829
WK079702	19.2084957647	2	1	21	333	21	19	13	19	22.1	-2.1671826625387
WK026204	18.4996689309	7	3	30	310	46	27	9	15	26.7	3.09671272034302
WK071704	18.2221251212	10	2	25	333	37	33	8	12	25.9	6.35838150289017
WK042010	18.4424859844	7	3	30	205	14	18	10	17	21.7	-3.22085889570552
WK008505	17.4993425479	5	1	36	192	37	23	11	14	21.1	-2.36363636363636
WK172301	17.871340494	10	2	23	284	37	22	10	16	23.8	.617283950617284
WK053002	19.7982251186	6	3	38	267	58	24	11	14	27.2	6.2015503875969
WK173502	18.3316601633	3	1	27	254	37	24	9	16	22.1	-.234192037470726
WK079803	18.4061873578	3	1	19	301	34	19	12	16	23	-3.7037037037037
WK021401	18.704573699	6	2	23	292	36	17	11	18	26.6	-3.06258322237017
WK008604	17.1284282411	2	2	24	195	34	17	12	20	19.1	.0746825989544436
WK056901	18.5151341273	7	2	29	274	30	14	12	16	23.1	-3.57142857142857
WK169603	18.773126427	10	4	31	485	37	19	10	15	32	-.247524752475248
WK021403	19.0450369486	4	2	29	275	36	15	12	19	21.7	-.462249614791988
WK049803	18.13422159	7	2	28	228	32	17	12	18	22	-2.01850294365013
WK078601	18.0941319557	5	1	23	300	34	17	14	14	23.6	-.45045045045045
WK047981	18.6378418662	7	3	34	239	42	20	11	15	26.2	.111731843575419
WK024401	18.7853181476	4	1	15	381	32	16	14	15	26.3	-2.63157894736842
WK076501	17.3583042537	5	2	31	140	39	19	11	16	19.5	-.108813928182807
WK037303	18.0757904495	9	2	20	788	42	23	11	13	30.7	-8.7378640776699
WK077702	18.7066230634	6	0	10	483	37	21	16	13	24.5	0
WK174001	18.9799497274	3	2	34	218	42	17	12	20	20.6	1.15690527838033
WK044101	18.6621007445	6	2	27	239	34	17	12	19	21.9	-2.19849246231156
WK026900	18.9365914714	2	1	34	243	41	17	13	19	18.9	0
WK009300	17.2329165803	5	2	34	257	44	23	20	10	22.2	-12.9363449691992
WK170108	17.5362124787	4	1	33	245	39	29	9	15	23.5	.342075256556442
WK084403	20.2537575834	4	2	20	283	45	17	11	20	21.4	3.03030303030303
WK078520	18.7031761981	6	2	17	296	42	20	11	17	25	-2.58064516129032
WK026703	19.1779550049	4	1	33	327	39	16	14	17	20.3	-1.76730486008837
WK082818	18.4380850058	5	1	29	261	29	15	12	18	22.4	-1.87074829931973
WK017104	17.5495077595	5	2	27	186	30	18	11	18	21	-.669344042838019
WK029903	18.4803167664	10	2	26	214	26	19	10	16	23.5	.964187327823691
WK008603	17.41404882	4	3	30	211	43	23	10	16	23.5	2.40963855421687
WK169500	17.9872320389	10	3	22	214	36	24	10	14	24.3	1.60427807486631
WK167606	18.579672444	4	2	25	216	36	18	11	22	21.1	-.929368029739777
WK075607	18.1554499622	5	1	26	277	32	19	12	16	22.8	-2.78164116828929
WK192404	18.161534491	5	2	41	183	38	19	9	18	22.9	-1.70278637770898
WK073801	18.9018404887	2	1	29	245	25	14	13	22	19.9	-2.34375
WK170103	17.6789976689	3	2	32	240	37	25	9	17	20.8	3.30882352941176
WK011901	17.8322830381	3	2	25	240	40	17	11	20	21.3	.919842312746386
WK011409	18.3049219455	7	1	32	150	39	15	11	18	18.3	-2.12418300653595
WK172201	17.1351909562	4	2	30	144	36	14	10	20	19.5	-2.54545454545455
WK070703	18.8525779603	3	2	20	291	43	15	14	20	22.7	-3.3112582781457
WK039818	18.9906333586	6	7	18	267	39	13	15	13	24.1	-11.6666666666667
WK050598	18.403719243	3	3	20	260	37	23	11	11	25.2	-4.44444444444444
WK019332	17.8106769172	5	2	26	578	37	27	12	13	36.9	-3.03030303030303
WK058803	18.213834958	4	2	30	234	43	21	9	14	26.1	1.05263157894737
WK164003	18.3472118145	6	1	17	212	40	20	10	16	21.9	-3.80116959064327
WK063207	18.6671214827	4	2	32	295	39	17	13	19	24.7	-1.99203187250996
WK164107	18.8899232069	10	2	20	188	44	22	9	14	22.8	-1.19904076738609
WK082815	18.8974220323	4	2	36	256	34	21	12	15	21.9	-1.77304964539007
WK001500	17.0035201998	2	1	34	184	39	18	12	19	18.1	-1.32701421800948
WK169008	17.8269276874	3	1	27	255	35	28	9	14	22	.14265335235378
WK022605	18.8550499754	5	1	21	294	39	18	12	17	22.2	.503778337531486
WK073702	16.4844254353	3	2	26	200	39	22	11	18	21.4	1.18845500848896
WK008504	17.0174622005	3	1	32	182	37	20	11	17	18.6	-.123304562268804
WK071711	18.7628130876	6	1	20	256	39	29	9	14	25.1	.675675675675676
WK047804	18.5194890142	9	2	14	317	44	22	14	13	27.9	-1.89873417721519
WK055301	20.0664461004	42	1	25	391	39	13	16	11	22.2	-6.45161290322581
WK020014	17.5153859158	6	3	35	308	38	25	12	12	25.3	-5.93505039193729
WK071606	18.1092041337	6	3	27	189	21	15	12	21	21.1	-1.06382978723404
WK066806	18.4380848141	5	1	30	255	37	19	11	16	23	-.149253731343284
WK067703	18.6211118686	36	2	25	173	49	21	12	12	21.7	-2.5
WK071580	17.976263594	19	2	20	174	40	21	10	15	26.1	-1.90735694822888
WK198700	17.5857215357	5	3	34	166	19	17	11	17	21	-2.25165562913907
WK189402	18.6061147047	10	2	31	225	29	19	11	16	21.6	-1.05263157894737
WK087401	18.6619250568	3	1	38	267	34	18	12	17	24.1	1.4265335235378
WK007201	18.6838933016	8	2	31	172	14	19	12	16	21.9	-8.3969465648855
WK173008	17.1597202936	6	5	10	437	7	4	6	35	32.2	-3.48258706467662
WK071545	18.4228342305	7	2	27	157	42	24	12	15	21.9	4.1343669250646
WK001807	18.5058925326	10	7	40	106	50	12	12	18	17.3	-6.93069306930693
WK169903	17.1251408672	4	2	23	213	42	24	10	14	22.8	-.419111483654652
WK076202	18.301666566	3	1	28	268	36	20	12	16	21	-1.11287758346582
WK019601	18.0589605202	8	2	35	206	37	18	13	16	20.5	-.616016427104723
WK042002	18.3913302485	5	2	26	230	27	16	11	20	20.7	-3.05498981670061
WK004002	17.5403287002	3	2	29	168	36	21	10	16	20.3	.779220779220779
WK190802	17.5512973687	4	1	31	159	24	15	10	19	19.2	-3.69685767097967
WK011449	18.2393498457	14	23	33	255	6	2	10	37	22.8	0
WK190407	18.8337762581	5	2	34	302	36	17	12	19	24.2	-.911854103343465
WK165505	18.8378595569	7	2	29	283	36	21	10	13	25.2	-.671140939597315
WK021405	18.4717526078	6	2	31	268	43	18	10	17	22.8	2.18068535825545
WK029608	19.0305435358	6	2	31	246	39	27	10	14	22.6	3.75782881002088
WK192709	18.5586100986	3	3	43	246	34	11	13	22	21.7	-4.02298850574713
WK165104	16.8949367403	4	2	35	158	44	20	11	14	20.5	-1.11111111111111
WK170802	17.4567785384	3	1	18	207	36	21	10	18	20	.829187396351575
WK009808	17.5372666297	5	1	43	189	39	22	10	16	19.5	-1.75276752767528
WK075606	17.8711507368	5	0	25	262	37	14	13	18	22.4	-1.1437908496732
WK011448	18.0066864707	8	4	19	228	14	14	11	18	26.9	-2.80373831775701
WK071607	18.1078683261	4	2	25	180	38	16	13	20	20.1	-2.02247191011236
WK192408	18.3084007295	4	2	33	210	31	15	11	20	24.1	-1.30434782608696
WK077712	18.3964523879	6	1	4	428	26	20	14	15	25.2	-4.9645390070922
WK190006	17.2156512482	4	1	30	196	33	19	10	20	19.5	-3.3175355450237
WK190003	17.5649936195	4	1	29	184	37	25	12	16	19.1	0
WK015309	18.2128623859	9	2	25	282	36	23	11	15	25	-1.56774916013438
WK171412	18.3218394517	20	1	22	185	54	24	8	14	24.8	.647948164146868
WK098344	18.4054726376	16	1	24	230	39	23	10	15	22.2	.998003992015968
WK058500	18.2312825589	4	4	32	225	27	17	10	16	25.8	-.709219858156028
WK004003	17.1402546287	6	3	31	221	29	14	9	21	23.9	-1.74216027874564
WK004801	17.8028921256	5	1	38	178	49	28	10	13	19.4	4.58015267175572
WK073701	16.8565679089	2	1	33	195	37	25	11	15	21.9	2.40295748613678
WK159803	18.3554800367	5	2	21	233	32	18	13	19	23	-.851788756388416
WK066407	18.6033677752	4	1	15	243	34	18	13	16	24.1	-1.50943396226415
WK087402	19.0559287425	3	3	43	241	36	20	12	19	22	1.16618075801749
WK170909	18.3089088458	4	1	30	259	27	20	10	18	27.6	.423728813559322
WK090700	18.7961225963	8	1	21	265	40	23	9	16	24	.540540540540541
WK167609	18.5615160344	6	2	28	223	34	27	9	12	24.3	-2.72373540856031
WK087404	18.8910556862	4	2	36	256	36	17	14	18	22	-1.84049079754601
WK064209	19.3912870578	4	3	11	380	22	19	13	15	26.1	-6.66666666666667
WK076602	17.842047609	5	2	30	273	39	20	11	16	25.1	-1.9438444924406
WK042009	18.1780456649	7	2	28	223	39	20	10	16	23.5	1.53172866520788
WK082613	18.1845531691	6	1	14	275	30	18	12	17	24.2	-2.38095238095238
WK042004	18.3833933599	9	3	31	218	34	19	11	18	23.4	-4.08805031446541
WK047301	18.7322482795	13	5	37	592	45	40	6	10	40.5	8.42490842490843
WK030712	18.8307431207	3	0	24	457	51	19	14	21	18.6	8.33333333333333
WK171402	17.8980610033	34	3	33	173	44	25	9	14	22.2	1.79282868525896
WK095103	18.2420955336	8	0	13	237	45	22	11	16	24.5	-.455927051671732
WK167601	18.3289164313	8	2	32	175	37	30	7	13	22.7	.366300366300366
WK075601	18.9416212059	5	2	13	268	39	19	13	16	23.1	.609756097560976
WK087901	18.3822719508	6	1	15	348	25	13	18	14	23.7	-4.72279260780287
WK070304	18.4525343766	14	7	39	176	11	16	10	19	21.5	-2.95081967213115
WK002402	16.9536671837	5	2	43	150	45	20	11	19	19.7	.560747663551402
WK172402	18.0609493718	8	2	17	280	38	18	11	18	21	-1.51260504201681
WK085203	17.6342840099	9	4	32	365	41	19	10	20	30.7	.836120401337793
WK168404	18.3509545164	3	1	20	253	36	18	13	16	22.2	-1.3745704467354
WK016008	18.476327958	4	1	29	195	33	18	13	19	20.2	-.27359781121751
WK084702	18.67582223	8	1	29	277	22	14	14	16	20.3	-4.4862518089725
WK171108	18.7463313107	12	1	18	222	41	22	11	12	21.6	-4.06091370558376
WK031005	19.1852649761	8	1	19	449	46	18	13	19	28.9	1.17647058823529
WK093505	20.7456253141	12	2	32	179	40	25	10	11	21.6	-1.98198198198198
WK085104	18.3872807159	7	2	23	197	42	21	12	15	22.6	-1.51843817787419
WK164008	18.4395722085	11	8	21	225	42	19	11	17	22.8	-3.38983050847458
WK007903	17.0911083354	2	1	32	170	41	15	13	19	16.7	-4.99325236167341
WK042008	18.6448185402	9	3	37	219	39	18	12	19	20.4	0
WK087403	19.0102258571	4	1	34	230	29	18	11	18	21.5	-5.33333333333333
WK008800	17.4450024285	7	2	37	250	46	25	8	15	21.9	-1.06382978723404
WK164015	18.4565547487	11	2	17	210	28	18	11	15	22.6	-.845070422535211
WK164106	18.0733654047	7	3	18	220	41	22	10	13	24	-2.56410256410256
WK192701	18.3392545202	3	3	29	274	34	17	15	23	21.2	-1.05263157894737
WK066805	18.7327945502	4	2	28	254	38	16	11	19	21.9	1.81818181818182
WK049802	18.4504698066	6	2	19	257	34	15	14	16	24.8	-2.28013029315961
WK167612	18.4530540815	7	2	20	331	29	37	7	10	27.8	3.26340326340326
WK084004	18.9778910457	6	1	33	234	34	19	13	12	22.7	1.25944584382872
WK010920	18.0851004081	4	1	21	228	33	19	11	17	22.9	-2.2202486678508
WK082001	18.3495865631	8	1	19	343	42	20	12	15	24.5	-1.95121951219512
WK073301	18.9227181199	4	4	32	287	43	17	12	17	24	-1.13452188006483
WK099401	18.3532099739	11	2	30	215	54	30	9	11	24.5	1.25786163522013
WK170111	17.4636826197	4	2	29	219	37	33	9	14	22.3	1.81347150259067
WK016007	18.254472375	3	1	25	197	42	16	13	19	18.9	-1.88014101057579
WK002400	17.0152946079	3	2	39	158	52	22	11	16	21	.805369127516779
WK166901	17.883828191	20	4	28	187	41	20	8	12	21.9	-1.68776371308017
WK006000	17.3769065187	5	2	26	201	35	20	8	18	19.6	1.81818181818182
WK066808	18.259843502	5	2	29	236	39	15	11	16	22.7	-1.85185185185185
WK056802	18.9153944416	6	3	40	219	40	21	12	13	26.8	0
WK167613	18.5384371601	7	3	39	274	34	31	8	10	25.6	1.2987012987013
WK005601	17.0617654678	3	2	27	169	49	18	11	20	20.4	-.624219725343321
WK029701	18.2915177773	4	1	26	231	14	15	13	21	20	-1.85303514376997
WK170906	19.123388386	6	3	25	228	28	15	12	17	23.1	1.12107623318386
WK048407	19.2062231767	5	1	15	334	37	17	11	16	24	-3.08641975308642
WK085204	17.7217110767	6	5	26	265	44	18	14	15	27.2	-.833333333333333
WK169501	17.8628307518	8	4	30	160	44	24	9	14	21.2	1.85185185185185
WK032703	18.4252690244	4	1	28	328	47	23	12	15	24.6	1.81818181818182
WK171407	17.9022785936	19	1	18	247	36	28	8	13	23.3	0
WK094603	18.2121883464	7	1	22	254	34	17	13	15	21.3	-2.34857849196539
WK030400	18.2655492868	4	3	37	257	24	17	11	19	23.3	.457142857142857
WK191604	18.3565867957	5	2	34	332	39	18	13	16	22.9	-.432900432900433
WK071703	18.3874633165	5	1	21	241	46	19	10	18	22.2	-1.15606936416185
WK011451	17.7861920063	6	1	15	248	49	20	12	14	22.2	0
WK171903	19.1021628641	4	1	25	257	39	16	13	16	23.9	-.230414746543779
WK168110	17.3887058411	4	0	31	201	39	30	8	15	23.8	5.57029177718833
WK017106	17.8968015269	5	2	27	185	18	14	12	20	20.2	-1.84563758389262
WK087005	17.9824009756	4	1	33	255	39	18	11	16	23.3	0
WK026304	18.3818306171	7	2	29	276	34	18	11	18	24.1	-.708215297450425
WK167607	18.4743804498	5	1	33	205	16	18	13	19	19.5	-2.26415094339623
WK033502	18.9337750267	4	2	20	377	30	14	19	16	25.5	-4.22535211267606
WK034007	19.2486035698	2	1	16	299	37	12	15	26	19.6	1.57728706624606
WK017702	18.3308266442	2	0	25	254	35	18	13	17	21.1	-.833333333333333
WK078803	18.3247370434	3	2	27	312	41	18	13	17	23.8	0
WK055319	20.9036544602	8	4	85	190	63	17	10	14	19.5	9.52380952380952
WK022503	18.1792668912	6	2	49	208	34	18	12	14	20.8	-2.54237288135593
WK021400	18.5524674883	5	2	26	278	39	19	10	18	24.9	2.20385674931129
WK173404	18.5948620883	4	2	71	211	64	23	10	12	26.3	-5.26315789473684
WK088901	18.7477240636	8	1	21	239	27	20	12	14	23.9	-3.24543610547667
WK016409	18.1537776191	5	2	22	336	47	18	14	16	24.3	-4.41558441558442
WK087301	18.3530015274	12	2	20	270	43	21	12	14	26.3	-2.58823529411765
WK150703	18.8578945156	5	2	16	252	25	14	12	16	22.4	-1.34048257372654
WK190012	17.9977069139	5	1	23	234	34	18	12	19	21.5	-3.04878048780488
WK169011	18.0602548215	2	1	23	245	37	19	11	18	21.3	0
WK018303	18.3450872146	3	1	24	240	34	16	13	20	19.8	-3.36817653890825
WK018901	18.4687063859	3	1	17	355	39	22	13	16	23.9	.36231884057971
WK031202	18.6886690541	6	2	18	296	35	15	12	20	25.4	-1.26582278481013
WK071575	19.0617163686	30	2	28	152	68	23	8	15	23.4	.775193798449612
WK189503	17.5252476995	9	3	44	118	54	24	10	15	18.2	-1.76991150442478
WK177416	18.0916930204	4	1	27	257	34	17	14	17	21.8	-1.82119205298013
WK039408	18.4705608771	7	3	28	309	39	26	9	13	26	-5.55555555555556
WK077901	18.9094829781	6	2	28	256	36	15	14	18	22.1	-2.10772833723653
WK030201	17.570785949	1	1	28	318	38	15	16	22	19.4	-.193610842207164
WK170204	18.4675852936	3	1	24	264	29	17	13	17	21.4	-2.49584026622296
WK020013	17.3048999726	5	1	36	276	47	22	10	15	25	.967741935483871
WK177419	18.5012471025	2	2	25	274	31	18	12	19	21.4	-4.53333333333333
WK016803	17.9620685634	7	1	21	254	36	18	11	18	21.9	-3.125
WK071604	18.1640458542	4	1	26	159	44	17	14	22	17.7	.571428571428571
WK075603	18.9318287985	6	1	20	272	37	18	10	18	23	-2.18818380743982
WK168015	17.4777644534	5	2	43	163	44	16	11	17	18.8	-.269541778975741
WK006302	17.6142165854	5	1	31	138	40	16	11	18	19.6	-5.49450549450549
WK071555	18.7027103236	31	1	27	192	46	24	9	15	22.6	2.63852242744063
WK017310	18.7764482926	5	1	35	389	40	16	20	15	21.4	-5.76923076923077
WK048471	18.8003472146	7	3	38	260	40	14	14	12	25.6	-5.74412532637076
WK005603	17.1707790625	5	2	27	181	52	15	13	17	21.5	-1.20481927710843
WK168106	17.9136665428	3	0	12	176	40	20	10	16	19.7	-3.7037037037037
WK192711	18.2697111293	2	1	39	249	34	17	16	19	22	-.811359026369168
WK070701	18.7671399148	3	2	36	260	36	19	12	19	22.9	-.749063670411985
WK068704	19.5687963724	7	1	29	179	51	19	11	16	22.1	-2.6615969581749
WK192146	17.9659381026	5	1	31	185	19	23	9	16	23.4	-2.53164556962025
WK192400	18.5885826861	4	1	30	261	34	15	10	20	27.5	.75187969924812
WK086001	19.5702191481	4	1	11	322	34	17	15	17	22.6	-.696864111498258
WK050101	18.6754136152	7	3	20	250	17	18	12	15	26	-5.95238095238095
WK073303	18.3399339654	4	3	39	280	36	20	11	18	23.8	1.87617260787993
WK050102	18.3781135286	8	3	20	229	39	21	11	14	27.2	2.57731958762887
WK084504	18.7458323834	5	1	14	319	44	18	10	20	24	-1.75438596491228
WK005302	16.8869569174	4	1	33	151	75	19	10	17	20.6	.731261425959781
WK170100	17.4493282651	3	1	31	248	37	28	10	15	21.8	4.36363636363636
WK078602	18.3919312215	8	26	21	319	35	16	14	16	23.1	-19.76401179941
WK165101	17.1965615507	4	2	33	154	42	18	12	18	19.4	-5.08646998982706
WK192130	17.474606465	4	2	21	229	31	15	14	18	21.7	-.251889168765743
WK066408	17.9734751671	6	2	22	197	46	19	12	16	22.3	0
WK074805	18.2824460745	6	1	32	244	19	21	11	14	22.3	-2.07253886010363
WK079703	18.4990904635	2	1	19	351	23	15	13	21	22.4	-.4739336492891
WK172404	18.5594424004	6	1	20	294	27	17	13	18	22.7	-2.89855072463768
WK000702	17.4680251818	7	2	29	162	40	26	10	13	21	1.25628140703518
WK071530	18.430612303	14	1	23	150	41	25	9	14	23.6	-4.34782608695652
WK171110	19.0473744087	9	1	15	227	43	20	11	14	23.6	-3.125
WK029901	19.6454600612	9	3	36	220	30	15	9	18	21.7	-.5
WK082813	18.052062819	6	1	39	242	41	17	12	17	22.6	-1.89873417721519
WK192706	18.7158180414	3	1	29	298	35	14	16	22	23.3	-1.14942528735632
WK022850	18.9212623505	2	1	21	321	42	13	17	24	18.3	-2.75761973875181
WK077001	19.2811047258	6	2	20	320	26	15	12	16	24.5	-7.31707317073171
WK014120	19.6105226444	6	1	23	243	24	21	10	20	22.4	-.65359477124183
WK018301	18.1826759687	2	1	26	248	34	15	14	20	20.7	-2.83687943262411
WK171413	18.3813259153	17	2	25	134	54	20	11	15	21.4	1.41342756183746
WK022860	19.9760338641	5	1	12	317	42	17	20	15	22.3	-3.2967032967033
WK077003	17.781911117	5	1	19	330	35	20	13	15	24.8	0
WK150713	18.5821047104	7	2	14	235	30	18	10	19	21.8	-2.4
WK162133	20.2572570467	4	2	23	333	16	13	17	17	28.2	-5.04201680672269
WK173505	18.0184312172	4	1	29	241	39	23	10	15	22.9	-1.13636363636364
WK025201	18.2541670232	5	1	21	304	38	22	11	15	24.3	-3.03030303030303
WK198701	17.3526220776	4	1	39	162	27	20	11	16	20.9	1.0752688172043
WK032704	19.3278956672	3	3	16	456	73	14	13	20	23.4	-7.2463768115942
WK008101	17.1165120435	5	2	25	163	47	16	14	16	20.2	-1.92837465564738
WK039820	18.1134931104	4	2	22	254	29	15	14	18	22.5	-2.30769230769231
WK084601	18.3437798918	4	2	20	324	35	16	15	16	21.6	-1.86335403726708
WK022502	18.2506884398	4	2	36	267	34	17	13	18	21	-.606060606060606
WK089301	18.1485669567	9	1	27	212	44	18	13	14	20.8	1.87793427230047
WK024315	18.3691294428	5	2	29	371	37	20	14	14	24.1	-1.7636684303351
WK165201	18.7982350174	7	1	34	265	35	19	13	15	20.3	-3.5230352303523
WK044104	18.8148873483	7	2	28	221	39	20	11	16	22.4	-.957354221061793
WK190410	17.7385799986	9	5	40	332	40	18	10	20	30.8	2.54545454545455
WK073302	18.6228143117	5	4	35	250	34	18	12	17	23.3	-.235294117647059
WK023601	18.6792895592	5	2	25	321	39	18	11	19	25.5	.128369704749679
WK027301	17.5971685742	7	2	17	405	34	21	10	16	23.8	-4.8780487804878
WK164006	18.1626069853	9	2	19	220	50	16	12	15	23.5	-4.6875
WK019702	18.2451810255	6	1	24	193	42	18	10	17	20.5	-2.60416666666667
WK164014	18.415780959	15	1	23	199	40	17	13	15	22.1	-1.14942528735632
WK073708	16.9492024745	2	1	26	203	39	17	11	18	19.5	-3.40909090909091
WK014000	17.3045575923	3	1	31	179	49	18	12	19	20.3	-.125470514429109
WK168111	17.5139494673	3	1	22	228	41	31	10	13	23.8	3.36391437308868
WK192121	16.9880779101	5	2	18	204	35	17	11	21	20.6	-2.31481481481481
WK010940	17.4909620046	4	1	28	216	35	24	10	15	21.9	1.63812360387193
WK007004	17.7025136856	7	2	38	141	24	16	11	18	19.1	-3.75586854460094
WK071702	17.7380646852	7	1	21	233	44	25	9	17	20.8	-.45662100456621
WK016012	18.1524713555	3	2	23	222	41	17	10	18	20.7	-5.05992010652463
WK071806	19.6718568594	6	2	21	229	27	21	12	13	24.4	-7.61904761904762
WK022890	18.5530579174	5	2	40	319	36	17	14	20	22.3	-3.98406374501992
WK164102	18.689645278	13	1	21	213	48	18	10	15	23.6	-1.16959064327485
WK191107	17.867146598	6	2	30	198	39	16	11	19	21.6	-4.05117270788913
WK099402	18.3039949434	10	1	24	232	51	27	12	11	23.5	0
WK191102	18.401016267	4	1	21	247	42	19	13	18	21.9	.4149377593361
WK188401	18.4914258074	6	3	35	304	25	15	14	17	24.7	-2.54957507082153
WK068906	19.0307686286	4	2	24	289	38	18	10	21	24.4	-3.10734463276836
WK036501	17.8262392813	5	2	20	283	44	22	11	16	25.7	.413223140495868
WK172803	18.2930824644	5	1	25	313	35	17	13	17	21.4	-3.35570469798658
WK177304	18.3484550864	6	3	33	213	42	21	11	14	21.2	-2.4
WK001503	17.180428612	3	0	25	187	41	16	13	19	19.2	.174825174825175
WK011401	17.7456725432	5	2	36	143	40	16	13	17	17.5	-2.92887029288703
WK098420	18.2167132294	6	2	19	255	34	17	13	17	21.5	-3.92749244712991
WK085101	18.5444389347	6	1	23	252	42	19	10	16	24	-2.30607966457023
WK171102	18.6388187239	10	2	21	204	36	20	13	13	22.9	0
WK001806	17.6318139633	8	2	12	363	27	20	9	16	31.6	-2.71084337349398
WK164010	18.0597661949	10	1	15	222	39	19	10	14	23.2	-3.2934131736527
WK170602	19.018595268	18	4	17	212	42	18	10	15	21.4	-6.52920962199313
WK020357	17.846207679	3	1	30	384	38	21	13	18	22.2	.238095238095238
WK073802	18.1023092591	3	0	30	243	38	16	13	19	21.7	-1.73913043478261
WK016005	18.2334424203	3	0	24	195	42	13	16	20	17.7	-2.44444444444444
WK058801	18.5988736152	6	2	29	230	34	20	11	18	24.3	-.617283950617284
WK168005	17.3738688734	6	3	14	346	36	26	9	11	30.7	-.869565217391304
WK190108	18.4764638003	3	3	26	269	35	11	13	22	23.1	-3.88888888888889
WK090704	18.9250174079	11	2	23	237	26	20	10	16	22.1	-4.5346062052506
WK190105	18.9095513676	6	3	24	279	54	12	14	21	23.9	-1.8450184501845
WK063208	18.1369538798	4	2	24	290	39	14	14	19	23	-2.38095238095238
WK030401	18.2620633521	4	2	29	272	22	14	12	24	22.2	-1.73913043478261
WK170604	18.5378020783	8	1	17	287	32	17	14	16	22.7	-5.6657223796034
WK065400	18.5400184224	6	2	29	191	20	19	11	19	21.3	-1.58730158730159
WK007404	17.4914231044	4	2	30	211	40	19	11	16	20	.324675324675325
WK020904	18.190704122	5	1	33	294	49	24	12	14	22.9	-.985221674876847
WK169602	18.2410499969	8	2	22	310	49	19	10	18	26.2	-1.68918918918919
WK172902	17.7068873313	12	1	22	216	44	21	10	13	24.2	-1.44092219020173
WK056902	18.6196227373	5	3	34	272	39	16	13	15	24.1	-3.32805071315372
WK068903	18.6668878513	2	0	13	348	23	11	19	21	21.7	-2.32558139534884
WK170816	16.6784684814	5	1	34	204	47	23	7	18	22.3	-3.690036900369
WK165205	18.0261414643	3	0	21	270	32	15	15	16	21.2	-3.9906103286385
WK022870	19.0167219813	1	1	50	299	35	12	16	25	18	-1.82841068917018
WK099403	18.1559801789	10	2	25	219	45	21	8	15	23.8	1.83150183150183
WK008070	16.7848784465	4	2	38	160	48	17	12	19	20	-.941619585687382
WK003703	17.5520329572	2	0	27	174	59	23	9	17	19.2	.349040139616056
WK169504	17.8627605094	8	3	32	174	37	26	9	14	21.4	-.429184549356223
WK016309	18.3600227209	3	1	29	195	57	14	11	22	17.8	-1.96078431372549
WK084701	18.1714047933	4	0	23	314	36	16	13	17	22.3	-5.22565320665083
WK066405	18.3001086211	6	3	29	206	42	20	10	17	24.7	0
WK168501	18.6187611778	6	1	27	263	42	16	12	18	22.5	-3.2258064516129
WK150707	18.8021178499	5	1	15	252	35	21	11	15	21.9	-3.29113924050633
WK089303	18.244567135	11	1	26	224	42	20	12	15	20.9	-2.45901639344262
WK029702	18.2707577773	5	2	25	266	19	16	12	21	22.3	-.862068965517241
WK172200	17.3343906039	3	2	32	137	38	20	11	19	17.5	-.593119810201661
WK028500	17.7807251291	4	2	43	246	41	22	12	16	22.7	-1.09689213893967
WK078514	18.3982810286	8	0	23	432	38	16	19	14	20.8	-6.66666666666667
WK079708	18.4898081956	9	1	14	370	16	15	12	17	29.3	0
WK190109	18.8183061251	4	2	25	283	42	17	14	22	21.7	-1.76991150442478
WK172904	17.4830154615	10	1	27	209	56	22	12	12	22.8	-1.8970189701897
WK011405	17.7027857961	5	1	27	172	37	15	12	17	19	-4.04761904761905
WK174202	18.6534957734	2	0	9	346	34	17	16	18	22.2	-3.64963503649635
WK168405	18.059581735	4	1	22	259	36	19	12	16	23	.584795321637427
WK029604	18.2423763421	4	1	20	308	36	18	12	19	22.2	-1.34770889487871
WK077002	18.3812021781	6	1	18	296	35	20	14	14	24.8	-2.62172284644195
WK009600	17.1155413247	10	2	45	243	32	19	11	14	23.4	2.25225225225225
WK018003	18.263526251	1	0	17	300	21	14	16	28	16.2	-5.09803921568627
WK049801	18.5544461127	5	1	23	239	35	17	12	19	22.6	-4.11764705882353
WK016307	18.7092134466	1	0	34	210	37	20	12	16	19.3	-3.11111111111111
WK190007	17.4057068117	4	1	23	206	39	15	13	19	20.9	-2.6431718061674
WK014701	18.3415500152	4	1	20	271	32	17	12	19	22.8	-5.36585365853659
WK016009	18.2293338703	3	1	33	172	48	14	10	21	18.2	-2.22222222222222
WK028102	19.0917928784	5	2	28	321	44	17	11	19	23.5	-1.44230769230769
WK009301	17.7307382112	6	1	34	295	40	15	9	17	22.8	1.16731517509728
WK192409	18.3357041506	5	1	47	192	37	20	10	15	21.7	-2.16450216450216
WK081502	18.3688604687	5	2	28	243	31	14	15	15	20.9	-4.31893687707641
WK045803	18.5294908473	7	3	25	236	24	14	12	18	24.5	-2.71317829457364
WK010950	17.4885848617	5	9	21	230	35	22	10	17	23.4	1.36986301369863
WK192704	18.7375980291	2	1	32	287	31	15	14	22	22.6	-3.77358490566038
WK150705	19.1563528153	4	0	13	265	23	14	13	18	20.5	.245098039215686
WK007001	17.4492253593	6	1	29	134	30	18	11	18	18.6	-2.27743271221532
WK084501	18.1984564706	3	1	14	353	44	17	12	19	23.4	-2.67260579064588
WK058802	18.2599348051	4	2	36	234	38	15	14	17	22.8	-.76530612244898
WK067711	18.3727823361	12	2	23	182	44	19	9	17	22.6	-3.80047505938242
WK167412	18.6709375452	6	2	14	266	41	22	12	13	23.8	.275482093663912
WK086003	19.3593878746	3	3	15	320	38	17	14	16	22.4	-3.67647058823529
WK165103	17.0002949475	7	2	27	152	83	18	12	16	21.1	-2.4390243902439
WK190013	17.5144496785	4	1	27	159	45	17	11	18	20.3	-2.49376558603491
WK020213	18.0406314986	11	3	33	460	52	20	13	13	31.9	-4.8469387755102
WK018302	18.8065812999	3	1	22	245	40	14	15	20	20.6	-1.86666666666667
WK150714	18.9522149029	11	1	25	217	40	15	9	19	20.6	-5.34979423868313
WK168401	19.1717543291	4	2	10	266	42	20	14	16	20.9	-.8
WK166301	17.0708242956	4	1	33	149	57	20	11	16	19.9	0
WK005806	17.5061336452	4	2	27	130	48	18	13	19	17.8	-2.38095238095238
WK045801	18.1941555325	5	3	34	199	45	20	12	19	20.7	-1.19521912350598
WK017108	18.2114215932	5	2	20	206	25	9	12	29	19.4	-4.18410041841004
WK172403	18.515213829	7	1	18	362	38	21	12	16	27.3	-2.9535864978903
WK170808	16.3882567565	4	1	31	218	41	16	11	22	19.2	.332225913621262
WK076203	18.3784190806	2	1	23	245	35	17	13	17	20.4	-5.94594594594595
WK171104	18.5715976416	12	3	28	198	52	21	10	14	22.5	-1.35135135135135
WK022606	18.8103693546	4	1	29	302	37	16	11	17	23.2	2.85714285714286
WK082303	18.0418209393	3	2	23	320	35	12	13	17	22.3	-3.88059701492537
WK150706	18.0528121007	9	2	20	241	43	17	12	16	22.5	-1.85185185185185
WK190104	18.101876864	4	1	8	378	54	22	12	15	30.4	-7.69230769230769
WK008073	17.0536489341	4	1	32	162	34	16	10	19	20.8	-4.98084291187739
WK189509	17.4369193618	5	1	29	148	38	17	11	16	19.8	-2.96010296010296
WK020010	17.6043908241	1	1	31	302	32	15	16	24	18.5	-1.05633802816901
WK089300	18.0637673241	18	1	26	211	40	17	11	15	20.1	-2.41545893719807
WK169503	18.1738831542	8	1	18	234	26	25	9	15	23.7	-1.91387559808612
WK085603	18.4170571778	3	0	23	274	34	15	14	18	20.4	-2.26130653266332
WK075604	18.5124146893	3	2	19	280	31	16	13	16	22.9	-4.32098765432099
WK009001	16.7971118797	3	4	25	230	35	17	13	18	20.7	-4.72693896282698
WK005901	16.9196475906	2	1	27	171	38	14	12	21	17.1	-3.46907993966818
WK088801	18.7307026786	9	1	14	231	54	18	13	15	24.8	-1.63934426229508
WK035203	17.9858150653	4	3	28	344	49	18	13	19	24.9	-1.44927536231884
WK071601	18.1590183552	5	3	29	193	24	18	12	18	20.5	-.609756097560976
WK192405	18.2547702685	3	2	46	177	53	17	10	16	22.4	-2.25225225225225
WK088002	17.9523289246	5	3	29	316	44	20	13	15	26.7	.862068965517241
WK190405	18.409809116	9	1	19	215	15	18	7	12	29.5	-9.30232558139535
WK195501	18.4628687731	6	0	20	245	42	18	13	16	21.1	-2.38095238095238
WK190403	18.4326830611	7	2	18	486	34	18	11	15	28.1	.20703933747412
WK004000	17.4358605576	4	2	31	164	31	20	11	15	21.4	-2.5414364640884
WK190011	17.5622408151	4	1	27	230	37	23	9	16	22.5	-2.3728813559322
WK150701	18.6941695967	6	1	22	247	29	15	14	15	21.8	-4.09638554216868
WK189507	17.6286565921	5	1	25	152	35	12	10	19	20.6	-.33003300330033
WK173013	17.7420039458	6	1	20	239	26	19	10	16	23.7	-1.71919770773639
WK166702	17.8457465287	6	2	29	311	34	16	13	17	24	-2.96495956873315
WK086002	18.3852599223	4	1	12	317	31	17	12	18	21.1	-3.95136778115502
WK071707	18.508198268	6	2	22	258	41	19	11	17	22.9	-1.76678445229682
WK150709	18.5365239336	7	1	20	250	36	20	11	17	22.7	1.28205128205128
WK068901	18.7378055072	4	1	20	416	38	19	13	17	27.8	-2.65486725663717
WK166302	17.1134985747	6	2	32	156	80	23	11	14	21.1	-.45662100456621
WK187603	18.360845411	4	2	28	271	44	19	12	17	22.2	-.512820512820513
WK150702	18.8392915212	4	1	15	284	22	13	17	16	22	-4.66666666666667
WK168014	17.0021484401	5	2	31	219	39	29	8	12	22.6	.821917808219178
WK073704	17.1457171924	3	1	13	212	43	18	11	20	21.9	-1.11856823266219
WK189501	17.5197196306	9	1	33	135	38	21	11	13	20.5	-1.90274841437632
WK172101	18.9602828386	2	1	20	299	30	19	11	18	21.5	-5.625
WK166300	17.3021920531	4	1	25	135	37	22	9	17	20.1	-2.62751159196291
WK166701	17.9739397598	5	1	23	297	31	15	12	15	23.4	-3.01204819277108
WK188403	18.444494544	8	4	31	300	41	21	9	17	27	1.69491525423729
WK190803	17.0446535895	4	2	23	159	14	17	10	19	20	-5.08083140877598
WK192111	17.4682377087	3	1	25	190	27	16	10	21	19.9	-1.94174757281553
WK016004	17.8743870471	4	1	27	200	39	14	13	20	17.5	-3.8961038961039
WK177421	18.0998313558	5	0	25	340	35	19	10	20	22.4	-6.06060606060606
WK171905	18.3369241806	7	2	27	251	35	16	9	17	26.3	-2.63929618768328
WK170901	18.5840210881	6	3	29	227	33	17	9	18	24	-4.58715596330275
WK045800	18.7635686376	6	0	20	272	39	24	13	16	24.2	1.23456790123457
WK190106	19.1553648899	4	2	15	339	23	15	12	19	25.5	-1.77664974619289
WK087902	19.1772948703	21	0	10	294	24	17	11	14	21.2	-4.62633451957295
WK001002	17.6679106682	6	1	28	136	44	20	11	15	20.8	-2.02702702702703
WK170813	17.7519989014	4	1	32	257	40	25	10	14	22.3	-2.37154150197628
WK075602	18.8765879615	7	1	14	312	40	17	12	18	23.7	1.16279069767442
WK020356	19.0200771204	1	1	25	328	41	11	18	27	17.7	.285986653956149
WK062001	19.3935544667	4	2	20	331	36	19	11	18	24.5	-.337837837837838
WK074301	17.9861275578	7	0	16	335	25	15	14	18	19.8	-6.19834710743802
WK073705	17.0064378098	2	0	20	203	34	16	11	21	19.3	-3.68763557483731
WK192142	17.0649017685	3	1	20	217	35	14	11	21	19.1	-3.58565737051793
WK018001	18.3197383041	1	1	20	250	44	13	14	26	17.6	-5.56438791732909
WK094604	18.5032283354	5	1	17	263	34	16	13	16	22	-1.59235668789809
WK167410	18.7960608465	14	2	20	290	36	21	10	16	22.4	.316455696202532
WK014002	17.2607893741	5	2	16	211	44	14	10	20	23.7	-1.67364016736402
WK016606	17.5144154205	0	0	17	236	42	8	18	30	15.1	.985221674876847
WK192131	17.6874511407	4	1	24	222	41	26	10	18	20.4	3.7593984962406
WK077004	18.1259859643	2	0	17	309	31	18	14	16	23	-1.34770889487871
WK171409	18.4207570591	13	1	20	179	54	25	8	15	23.4	-.490196078431373
WK008605	17.0857619552	3	2	23	202	44	17	13	19	20.2	-1.26903553299492
WK004802	17.5591873892	8	1	22	195	36	23	8	14	20	-2.17391304347826
WK171111	18.4292877414	20	1	22	213	44	22	9	13	21.6	-.29673590504451
WK068908	18.814535598	6	3	26	275	33	16	12	19	26.4	-1.20967741935484
WK095706	19.3102965777	13	3	20	253	47	18	13	13	24.5	-2.20994475138122
WK002201	17.0246504405	2	1	21	232	36	17	11	18	20.6	-2.30088495575221
WK004001	17.3387885353	4	2	24	189	54	14	10	20	21.8	-3.08370044052863
WK031003	18.2432456792	11	4	21	429	46	20	11	17	31.7	1.41342756183746
WK021404	18.5391024678	6	2	27	291	34	17	12	17	22.1	.480769230769231
WK029703	18.8595595034	2	1	23	266	30	12	18	25	18.9	-2.82131661442006
WK002501	16.9185441668	4	1	24	225	36	16	12	17	20.1	-3.84615384615385
WK001701	17.3731422038	6	2	24	346	40	23	11	13	29.3	-1.15606936416185
WK011404	17.4176935793	6	1	27	144	35	17	10	15	19.3	-1.30890052356021
WK079709	18.5278122001	7	2	11	369	36	17	13	19	24.3	-2.05479452054795
WK170904	18.9025294262	6	3	38	193	35	19	11	14	22.2	-1.30434782608696
WK088001	18.0589530928	5	2	22	298	31	18	14	15	26.3	-3.52564102564103
WK081501	18.1818208979	3	0	19	283	30	18	12	16	21.8	-.449438202247191
WK165502	18.8403781606	5	2	35	199	41	19	10	16	22.6	-.418410041841004
WK022504	18.1062999179	3	1	28	294	36	16	12	18	22.8	1.52905198776758
WK071700	17.8436537361	8	2	21	287	49	29	8	16	25.3	1.53846153846154
WK165202	18.2090270094	4	1	18	305	33	15	13	19	21.9	-2.5974025974026
WK026202	18.3237486781	3	1	20	315	24	23	11	16	23.1	-3.3210332103321
WK045309	18.7754086206	9	1	29	374	26	16	7	16	23.4	-12
WK068905	18.9228419697	4	2	22	276	40	17	12	17	24.1	-1
WK073703	16.4880687996	3	1	26	212	37	16	12	17	20.8	-1.91082802547771
WK023003	18.0475996644	2	1	26	297	36	18	15	20	18.7	-2.0935960591133
WK159807	18.1418133157	5	2	17	259	26	17	10	17	23.6	-6.74846625766871
WK056800	18.4391279299	5	3	30	263	45	20	11	14	27.5	-1.61290322580645
WK071708	18.5606195874	2	2	21	235	42	16	16	25	16.4	-1.3986013986014
WK164011	17.9296829644	6	2	14	219	33	15	15	17	22.1	3.11418685121107
WK004806	18.8658207445	6	1	18	221	34	16	13	22	18.4	-2.22222222222222
WK192702	18.1311974328	3	1	36	294	34	15	14	22	23	.380228136882129
WK076201	18.2769693613	4	1	16	318	36	15	15	19	22.4	-3.97111913357401
WK075701	17.9006969512	4	2	13	366	41	15	14	19	24.9	-.432900432900433
WK026303	18.5795465556	17	2	36	235	40	14	10	19	21	-5.35117056856187
WK073706	17.1210924946	2	1	27	202	30	15	11	19	18.4	-7.74647887323944
WK010930	17.6767434136	3	1	21	222	35	24	10	16	21.4	-.82063305978898
WK190304	18.1290345554	10	1	23	250	48	18	14	15	23.3	-.767263427109974
WK158603	18.1646144091	2	1	18	232	38	16	14	20	20.4	-6.44391408114559
WK022880	18.556516486	3	1	23	311	37	16	15	21	18.3	-2.51046025104603
WK071706	18.6389021904	3	1	22	261	36	14	17	23	17.6	-4.91803278688525
WK150715	18.4625231902	5	1	12	256	38	16	12	16	21.7	-.404858299595142
WK056804	18.6426038711	7	2	37	268	49	22	11	13	26	1.2987012987013
WK170109	17.3381119173	4	1	24	261	38	22	8	19	21.2	1.03448275862069
WK198702	17.6633748496	5	1	30	170	49	18	10	15	22.1	-4.79041916167665
WK018004	17.8882215989	4	1	27	268	44	22	11	15	23.1	-.363636363636364
WK185902	18.2888757266	2	0	21	237	44	18	14	16	20.9	-6.14035087719298
WK082611	18.9070640128	4	1	13	390	34	15	11	19	25.8	-1.73913043478261
WK066801	18.4385197734	6	1	27	263	42	17	12	16	22.6	0
WK008503	17.6331442033	4	1	28	214	42	22	10	17	19.9	1.65745856353591
WK026702	18.4781453961	4	1	18	515	37	19	14	18	23.5	-2.3121387283237
WK177417	17.8530314919	3	1	23	267	37	17	14	20	20.3	-4.1036717062635
WK066807	18.1221300762	5	3	24	261	41	17	9	17	22.5	0
WK037302	18.1420897768	12	2	21	463	59	29	7	10	36.5	2.66666666666667
WK032150	18.4524441423	3	3	32	288	42	16	11	19	24.1	2.02702702702703
WK171401	17.9756810249	30	1	20	276	37	30	8	14	20.2	-5.40540540540541
WK171408	18.1529112237	17	2	17	208	30	24	8	16	23.2	-6.66666666666667
WK016305	18.2346900103	3	1	16	309	39	20	12	18	20.9	-4.02999062792877
WK165903	18.3083478011	3	1	19	316	32	16	12	20	20.1	-1.84696569920844
WK039830	18.3342578643	6	1	10	331	19	14	15	17	22	-6.00858369098712
WK022820	18.418170951	4	1	47	464	39	17	16	17	23.2	-3.21199143468951
WK168402	18.5912985618	7	3	11	298	47	20	11	17	27	-4.8780487804878
WK008051	17.2775409214	4	1	32	189	40	17	12	21	20.6	0
WK020017	17.8146767377	5	2	19	359	45	21	13	16	23.7	0
WK085201	17.8590206154	4	3	11	440	34	24	10	19	26.5	-4.34782608695652
WK159801	17.9339077562	6	2	20	250	42	16	15	16	22.4	-1.58227848101266
WK173508	18.0452141008	3	1	29	260	33	17	11	20	21.5	-1.66919575113809
WK021402	18.6384887989	4	1	19	300	44	19	10	17	25	-1.45867098865478
WK173108	17.4754937531	3	2	32	182	34	17	11	16	20.4	-3.02114803625378
WK010699	17.5050673903	4	3	23	332	34	21	12	14	25.1	-1.38248847926267
WK005602	17.0080047111	3	2	25	169	81	14	14	21	19.3	-3.87243735763098
WK017703	18.1841358046	1	0	17	276	34	16	12	20	20.9	-4.40528634361234
WK168001	17.0283972195	3	2	22	235	48	20	9	17	22.9	1.7921146953405
WK005303	17.0817383918	5	3	25	181	46	20	11	18	21.8	-.523560209424084
WK190305	17.8848513452	11	1	27	248	46	21	11	15	24.1	-1.65289256198347
WK084602	18.4452369632	5	1	17	328	48	17	12	18	21.3	-4.66666666666667
WK019352	18.5379746325	3	1	28	327	17	25	11	15	24	1.14285714285714
WK068907	18.7401323004	3	0	26	296	34	14	16	20	23.5	-4.40771349862259
WK170905	18.7477243452	4	1	16	265	32	15	13	16	24.2	-.909090909090909
WK049103	18.8145064004	3	1	21	330	39	17	12	24	24.2	2.40963855421687
WK001502	17.1470594187	3	1	23	209	42	16	11	20	18.5	-4.54545454545455
WK098100	17.1607634243	25	1	29	195	41	22	11	12	22.8	-1.71428571428571
WK030803	17.8892663711	10	4	77	446	42	18	9	7	29.8	-3.50194552529183
WK070303	18.506242896	3	0	17	217	34	12	15	27	18.7	-.392156862745098
WK098343	18.5711308764	13	1	23	213	34	20	12	16	20.1	-.5
WK032131	18.7703888075	3	0	14	410	36	23	8	21	24.1	4.54545454545455
WK170115	17.3991291624	4	3	46	156	42	25	8	16	18.6	4.3956043956044
WK000700	17.8218634487	9	2	27	155	44	23	9	14	19.9	.50251256281407
WK167603	18.4083000014	8	2	32	222	35	16	10	17	23.6	-.50761421319797
WK168112	17.5566520502	4	0	26	206	46	21	11	14	22.5	-.793650793650794
WK008071	17.0459792875	4	2	27	173	44	15	11	20	21.5	-.387596899224806
WK005803	17.1835678653	3	2	22	141	44	17	12	19	18.6	-5.47550432276657
WK192138	17.7965213318	2	0	20	228	37	15	11	18	20.7	-3.7593984962406
WK190004	17.9757707096	5	2	25	171	44	20	9	19	19	-.431965442764579
WK016801	18.0307006903	18	3	9	237	41	22	12	13	22.4	-8.33333333333333
WK067705	18.3123508584	26	2	19	238	54	18	9	15	24.2	-.881057268722467
WK075501	18.3980603016	3	0	17	273	31	13	14	21	19.4	-4.98533724340176
WK189101	17.1330877098	2	1	19	180	35	13	14	22	16.3	-4.81012658227848
WK189510	17.5803581508	6	1	33	133	33	23	8	16	21.9	-3.24909747292419
WK044801	17.6122061491	8	2	22	294	34	16	12	14	21.7	-3.83275261324042
WK078603	17.7050654323	3	1	23	274	38	17	13	16	21.4	-3.76569037656904
WK168012	17.0934036929	14	1	15	163	18	13	7	16	20.9	-11.3207547169811
WK065402	18.0982646303	6	3	27	210	45	18	12	16	23.9	-2.83185840707965
WK187604	18.247201122	5	2	34	280	49	25	10	16	24.2	1.02272727272727
WK066406	18.2672079559	5	0	17	216	36	20	10	16	22.8	-6.81818181818182
WK150711	18.4980136406	5	0	10	242	47	14	11	18	20.9	-2.5974025974026
WK170201	18.0403442967	5	2	23	266	33	16	13	16	21.6	-6.01092896174863
WK030402	18.0700636517	4	2	27	289	32	18	11	17	25.1	-1.47783251231527
WK067706	18.1825345002	61	3	19	174	54	19	9	17	24.2	.483091787439614
WK192140	18.3511647919	4	1	23	199	44	11	12	21	19.7	-1.80722891566265
WK007403	17.3742648101	4	1	14	241	34	16	13	18	22.8	-3.84615384615385
WK172804	18.1649883796	4	0	15	310	36	18	10	20	23.9	-3.41463414634146
WK014121	18.253099621	2	0	24	270	30	18	10	19	22.6	-.840336134453782
WK020360	18.3015585697	2	0	22	351	41	18	16	19	20.8	-4.52674897119342
WK003405	18.4444454681	10	5	10	449	18	17	9	14	42.3	-1.36518771331058
WK167102	18.986553313	3	1	33	341	30	16	14	17	21.9	-2.33545647558386
WK168016	17.4546669826	4	1	18	187	31	15	12	13	21	-1.44927536231884
WK011432	17.9930969182	6	1	26	173	39	17	11	17	18.9	-4.39882697947214
WK169012	18.0878482038	4	2	19	254	40	20	11	16	22.5	-.20703933747412
WK017107	18.1547428695	11	5	33	185	36	14	9	20	21.3	-2.83505154639175
WK192137	17.2320875393	4	1	19	233	42	15	14	18	19.2	-.847457627118644
WK172903	17.4735814083	15	1	29	194	52	22	10	11	22.5	.26246719160105
WK190801	17.7396186079	4	2	28	168	45	19	12	17	20.9	-.588235294117647
WK023201	18.2075802737	3	1	20	320	42	18	12	18	21.4	-1.2987012987013
WK049805	18.4257453394	8	4	14	304	41	24	10	15	26.6	-3.86740331491713
WK168115	17.3722388245	4	1	28	155	39	17	11	16	18.8	-3.85964912280702
WK082002	18.4215998517	8	2	20	373	40	18	11	16	26.3	-4.14201183431953
WK001003	17.600617491	5	1	21	146	51	18	11	17	20.4	-.518806744487678
WK170804	17.7525027919	3	1	21	159	44	14	11	20	18.8	-3.74331550802139
WK028503	17.8154501697	4	2	32	271	38	18	12	15	23.3	-6.91489361702128
WK164013	18.3145227288	10	1	14	230	31	21	10	16	23.5	-3.58974358974359
WK172104	18.7296355191	3	0	12	301	31	17	9	23	20.3	-5.42635658914729
WK008501	17.1744806292	2	1	22	213	38	18	12	18	19.6	-3.21285140562249
WK042005	18.3092442046	8	2	26	244	28	17	12	17	22.5	-4.51807228915663
WK169901	17.254939849	6	1	21	312	38	22	11	13	23.6	-7.71929824561404
[truncated: 401 more rows]
