# Supplementary material for: Summer surface temperature and socioeconomic data of Dutch residential zones, 2014
Source: Data Brief. 2021 Jul 3;37:107255. doi: 10.1016/j.dib.2021.107255 (PMC8267562; doi:10.1016/j.dib.2021.107255)
Supplement: Supplementary file 1 [file mmc1.zip › Data_revised/Buildings_Age/Building_bouwjaar.tif.aux.xml]

<PAMDataset>
  <Metadata domain="Esri">
    <MDI key="PyramidResamplingType">NEAREST</MDI>
  </Metadata>
  <PAMRasterBand band="1">
    <Histograms>
      <HistItem>
        <HistMin>4</HistMin>
        <HistMax>9999</HistMax>
        <BucketCount>256</BucketCount>
        <IncludeOutOfRange>1</IncludeOutOfRange>
        <Approximate>0</Approximate>
        <HistCounts>3|0|0|0|3|6|0|0|0|0|1|0|0|0|0|0|0|0|0|0|1|0|0|0|0|1493|11|17|10|14|56|56|39|93|66|159|388|123|309|199|643|1280|843|1542|2358|4647|3879|22408|122052|327725|1085794|307814|0|5|0|0|0|0|0|0|0|0|0|0|0|0|0|0|0|0|0|0|0|0|0|0|0|0|0|0|0|0|0|0|0|0|0|0|0|0|0|0|0|0|0|0|0|0|0|0|0|0|0|0|0|0|0|0|0|0|0|0|0|0|0|0|0|0|0|0|0|0|0|0|0|0|0|0|0|0|0|0|2|0|0|0|0|0|0|0|0|0|0|0|0|0|0|0|0|0|0|0|0|0|0|0|0|0|0|0|0|0|0|0|0|0|0|1|0|0|0|0|0|0|0|0|0|0|0|0|0|0|0|0|0|0|0|0|0|0|0|0|0|0|0|0|0|0|1|0|0|0|0|0|0|0|0|0|0|0|0|0|0|0|0|0|0|0|0|0|0|0|0|0|0|0|0|0|0|0|0|0|0|0|0|0|0|0|0|0|0|0|0|0|0|0|0|0|0|0|0|0|0|0|0|81</HistCounts>
      </HistItem>
    </Histograms>
    <Metadata>
      <MDI key="RepresentationType">THEMATIC</MDI>
      <MDI key="STATISTICS_COVARIANCES">5124.196861051929</MDI>
      <MDI key="STATISTICS_MAXIMUM">9999</MDI>
      <MDI key="STATISTICS_MEAN">1972.6511977462</MDI>
      <MDI key="STATISTICS_MINIMUM">4</MDI>
      <MDI key="STATISTICS_SKIPFACTORX">1</MDI>
      <MDI key="STATISTICS_SKIPFACTORY">1</MDI>
      <MDI key="STATISTICS_STDDEV">71.583495730873</MDI>
    </Metadata>
  </PAMRasterBand>
</PAMDataset>
