# Supplementary material for: Summer surface temperature and socioeconomic data of Dutch residential zones, 2014
Source: Data Brief. 2021 Jul 3;37:107255. doi: 10.1016/j.dib.2021.107255 (PMC8267562; doi:10.1016/j.dib.2021.107255)
Supplement: Supplementary file 1 [file mmc1.zip › Data_revised/Buildings_DEM/DEM.tfw]

15.0000000000
0.0000000000
0.0000000000
-15.0000000000
13610.8299999982
612657.0890000016
