# Supplementary material for: Summer surface temperature and socioeconomic data of Dutch residential zones, 2014
Source: Data Brief. 2021 Jul 3;37:107255. doi: 10.1016/j.dib.2021.107255 (PMC8267562; doi:10.1016/j.dib.2021.107255)
Supplement: Supplementary file 1 [file mmc1.zip › Data_revised/Buildings_DEM/DEM.tif.aux.xml]

<PAMDataset>
  <Metadata domain="Esri">
    <MDI key="PyramidResamplingType">NEAREST</MDI>
  </Metadata>
  <PAMRasterBand band="1">
    <Histograms>
      <HistItem>
        <HistMin>3</HistMin>
        <HistMax>355.8591632263505</HistMax>
        <BucketCount>256</BucketCount>
        <IncludeOutOfRange>1</IncludeOutOfRange>
        <Approximate>0</Approximate>
        <HistCounts>627362|534751|893907|1233639|961580|410428|243477|164570|113140|70991|53345|33985|27123|20657|17030|16178|12835|9337|8816|7733|9196|5954|6439|4355|3358|3241|3051|2076|2310|1754|1697|2016|1528|1444|1137|1024|1332|796|543|353|549|249|626|304|260|347|273|502|390|381|123|474|177|130|345|342|265|281|48|78|194|107|75|115|83|109|190|48|78|10|68|25|137|6|15|6|96|1|0|1|0|4|12|0|1|144|24|0|0|0|16|5|0|4|0|11|0|0|0|0|55|18|0|27|1|0|38|0|0|0|0|0|0|0|0|0|0|0|0|0|0|2|0|0|0|0|0|0|0|0|0|0|0|0|0|0|0|0|0|0|0|0|0|0|0|0|0|0|0|0|0|0|0|1|0|0|0|0|0|0|0|0|0|0|0|0|0|0|0|0|0|0|0|0|0|0|0|0|0|0|0|0|0|0|0|0|0|0|0|0|0|0|0|0|0|0|0|0|0|0|0|0|0|0|0|0|0|0|0|0|0|0|0|0|0|0|0|0|0|0|0|0|0|0|0|0|0|0|0|0|0|0|0|0|0|0|0|0|0|0|0|0|0|0|0|0|0|0|0|0|0|0|0|0|0|1</HistCounts>
      </HistItem>
    </Histograms>
    <Metadata>
      <MDI key="RepresentationType">ATHEMATIC</MDI>
      <MDI key="STATISTICS_COVARIANCES">31.29623329323085</MDI>
      <MDI key="STATISTICS_MAXIMUM">355.85916322635</MDI>
      <MDI key="STATISTICS_MEAN">8.7845129950423</MDI>
      <MDI key="STATISTICS_MINIMUM">3</MDI>
      <MDI key="STATISTICS_SKIPFACTORX">1</MDI>
      <MDI key="STATISTICS_SKIPFACTORY">1</MDI>
      <MDI key="STATISTICS_STDDEV">5.5943036468564</MDI>
    </Metadata>
  </PAMRasterBand>
</PAMDataset>
